# Supplementary material for: A Chromatin-Focused siRNA Screen for Regulators of p53-Dependent Transcription
Source: G3 (Bethesda). 2016 Jun 20;6(8):2671–8. doi: 10.1534/g3.116.031534 (PMC4978920; doi:10.1534/g3.116.031534)
Supplement: Supplemental Material [file supp_g3.116.031534_TableS1.xlsx]

## Sheet: PrimaryScreen
Original Location		(Target Gene)/(LMNA), log2						Gene Identifiers				Gene Expression Values		Gene Descriptors
Plate	Well	CDKN1A DMSO	CDKN1A Etoposide	BBC3 DMSO	BBC3 Etoposide	TP53 DMSO	TP53 Etoposide	HGNC Name	NCBI Gene ID	RefSeq ID	SOM Cluster	RPKM U2OS (Klijn et al NBT 2015)	Gene Expression Quartile (Q4=high, Q1=low)	Description	Biological Process (GO)
1	B04	-1.65895	1.65372	-0.677604	1.33221	-0.309027	1.1023	ACTL6A	86	NM_177989	10	66.0611	Q4	actin like 6A	GO:0043968 histone H2A acetylation;GO:0043967 histone H4 acetylation;GO:1903955 positive regulation of protein targeting to mitochondrion
2	E14	-1.91588	1.46507	-1.21684	1.09422	-0.315489	-0.0311139	PARP1	142	NM_001618	13	102.731	Q4	poly(ADP-ribose) polymerase 1	GO:0060391 positive regulation of SMAD protein import into nucleus;GO:0060390 regulation of SMAD protein import into nucleus;GO:0070212 protein poly-ADP-ribosylation
1	I17	-1.1805	1.62843	-1.42035	1.40949	-0.302076	-0.522213	FASLG	356	NM_000639	17	0	Q1	Fas ligand	GO:0048388 endosomal lumen acidification;GO:0097296 activation of cysteine-type endopeptidase activity involved in apoptotic signaling pathway;GO:2001269 positive regulation of cysteine-type endopeptidase activity involved in apoptotic signaling pathway
1	C08	-2.84164	0.16749	-0.669145	1.45669	-1.89347	-0.500365	ATM	472	NM_138292	21	4.38175	Q3	ATM serine/threonine kinase	GO:0007094 mitotic spindle assembly checkpoint;GO:0072434 signal transduction involved in mitotic G2 DNA damage checkpoint;GO:0002331 pre-B cell allelic exclusion
1	C09	-1.06246	1.61666	-0.915047	1.45688	-0.630456	0.0465373	ATR	545	NM_001184	7	3.56438	Q3	ATR serine/threonine kinase	GO:1904884 positive regulation of telomerase catalytic core complex assembly;GO:1904882 regulation of telomerase catalytic core complex assembly;GO:0032212 positive regulation of telomere maintenance via telomerase
1	C10	-1.38374	1.51003	-0.76876	1.79222	-0.666249	0.320997	ATRX	546	NM_138270	7	17.827	Q4	alpha thalassemia/mental retardation syndrome X-linked	GO:1904908 negative regulation of maintenance of mitotic sister chromatid cohesion, telomeric;GO:1901581 negative regulation of telomeric RNA transcription from RNA pol II promoter;GO:1901582 positive regulation of telomeric RNA transcription from RNA pol II promoter
2	G08	-0.333352	2.01239	-0.409162	1.10916	0.869826	0.979846	PRDM1	639	NM_182907	2	0.652472	Q2	PR domain 1	GO:0031665 negative regulation of lipopolysaccharide-mediated signaling pathway;GO:0045579 positive regulation of B cell differentiation;GO:0031664 regulation of lipopolysaccharide-mediated signaling pathway
1	C17	-1.47257	1.97491	-1.5501	1.76412	0.160638	-0.00301903	BMI1	648	NM_005180	9	47.9798	Q4	BMI1 proto-oncogene, polycomb ring finger	GO:0051443 positive regulation of ubiquitin-protein transferase activity;GO:0007379 segment specification;GO:0051438 regulation of ubiquitin-protein transferase activity
1	J12	-1.22693	2.43672	-0.538161	2.74007	-0.10435	0.443253	FOXL2	668	NM_023067	5	0	Q1	forkhead box L2	GO:0033686 positive regulation of luteinizing hormone secretion;GO:0046881 positive regulation of follicle-stimulating hormone secretion;GO:0001555 oocyte growth
1	C21	-0.688795	1.81538	-0.849277	1.491	0.0706137	0.689308	BRCA1	672	NM_007298	2	11.5613	Q4	breast cancer 1	GO:2000620 positive regulation of histone H4-K16 acetylation;GO:0070512 positive regulation of histone H4-K20 methylation;GO:2000617 positive regulation of histone H3-K9 acetylation
1	C20	-1.12091	1.19275	-0.507929	0.996103	-0.238462	0.390396	BRAF	673	NM_004333	7	3.93695	Q3	B-Raf proto-oncogene, serine/threonine kinase	GO:0048680 positive regulation of axon regeneration;GO:2000301 negative regulation of synaptic vesicle exocytosis;GO:0070572 positive regulation of neuron projection regeneration
1	C22	-2.34685	2.50211	-2.03937	2.38089	-0.936832	0.564043	BRCA2	675	NM_000059	9	3.56855	Q3	breast cancer 2	GO:0031619 homologous chromosome orientation involved in meiotic metaphase I plate congression;GO:0051455 attachment of spindle microtubules to kinetochore involved in homologous chromosome segregation;GO:0090172 microtubule cytoskeleton organization involved in homologous chromosome segregation
1	D10	-1.46484	1.80701	-1.11707	1.55377	-1.5629	0.611395	BRDT	676	NM_001726	6	0.00586892	Q1	bromodomain testis associated	GO:0051039 positive regulation of transcription involved in meiotic cell cycle;GO:0051037 regulation of transcription involved in meiotic cell cycle;GO:0001207 histone displacement
1	E07	0.222992	1.68504	-0.318325	0.978567	-0.262098	-0.0699767	CDC5L	988	NM_001253	18	40.8375	Q4	cell division cycle 5 like	GO:1990646 cellular response to prolactin;GO:1904568 cellular response to wortmannin;GO:1990637 response to prolactin
1	E06	-1.03305	1.10278	0.0151319	2.06018	-0.557958	-0.526762	CDC34	997	NM_004359	12	37.0034	Q4	cell division cycle 34	GO:0043951 negative regulation of cAMP-mediated signaling;GO:0090261 positive regulation of inclusion body assembly;GO:0043949 regulation of cAMP-mediated signaling
1	E13	-2.67319	1.79127	-2.8468	2.12122	-0.343209	0.431098	CEBPB	1051	NM_005194	15	27.1918	Q4	CCAAT/enhancer binding protein beta	GO:0035711 T-helper 1 cell activation;GO:1990440 positive regulation of transcription from RNA polymerase II promoter in response to endoplasmic reticulum stress;GO:0042130 negative regulation of T cell proliferation
1	E15	-1.00336	2.25132	-0.904075	1.90219	-0.868071	0.0652956	CENPA	1058	NM_001042426	6	39.9573	Q4	centromere protein A	GO:0034080 CENP-A containing nucleosome assembly;GO:0051382 kinetochore assembly;GO:0000132 establishment of mitotic spindle orientation
1	E19	-1.28227	1.96338	-1.48256	1.61415	-0.692233	-0.141739	CHD1	1105	NM_001270	17	11.4512	Q4	chromodomain helicase DNA binding protein 1	GO:0043923 positive regulation by host of viral transcription;GO:0043921 modulation by host of viral transcription;GO:0050434 positive regulation of viral transcription
1	E21	-2.40884	2.17635	-1.95306	2.09191	-0.162748	-0.120007	CHD2	1106	NM_001042572	9	10.267	Q3	chromodomain helicase DNA binding protein 2	GO:0060218 hematopoietic stem cell differentiation;GO:0032508 DNA duplex unwinding;GO:0002244 hematopoietic progenitor cell differentiation
1	E22	-2.11013	2.06898	-1.40975	2.35547	-0.477493	0.542795	CHD3	1107	NM_005852	9	55.3416	Q4	chromodomain helicase DNA binding protein 3	GO:0007051 spindle organization;GO:0007026 negative regulation of microtubule depolymerization;GO:0031114 regulation of microtubule depolymerization
1	F03	0.0199733	2.17645	-0.482743	1.89671	-1.06943	-0.29781	CHD4	1108	NM_001273	11	220.222	Q4	chromodomain helicase DNA binding protein 4	GO:0051225 spindle assembly;GO:0007051 spindle organization;GO:0007026 negative regulation of microtubule depolymerization
1	F09	0.53684	1.95645	-0.346003	0.713802	-1.72647	-0.442743	CHEK1	1111	NM_001274	16	9.93293	Q3	checkpoint kinase 1	GO:2000615 regulation of histone H3-K9 acetylation;GO:0046602 regulation of mitotic centrosome separation;GO:0035407 histone H3-T11 phosphorylation
1	G06	-0.158095	1.73695	-0.526876	0.736415	-1.88564	-0.659051	CREB1	1385	NM_134442	16	5.75958	Q3	cAMP responsive element binding protein 1	GO:0045899 positive regulation of RNA polymerase II transcriptional preinitiation complex assembly;GO:1900273 positive regulation of long-term synaptic potentiation;GO:0045672 positive regulation of osteoclast differentiation
1	C06	-0.433972	1.87894	-0.400088	1.0348	-0.748764	-0.259613	ATF2	1386	NM_001880	18	13.3347	Q4	activating transcription factor 2	GO:0035666 TRIF-dependent toll-like receptor signaling pathway;GO:0032915 positive regulation of transforming growth factor beta2 production;GO:0031573 intra-S DNA damage checkpoint
1	G07	-0.870914	1.55565	-0.673493	1.53005	0.301196	0.729316	CREBBP	1387	NM_001079846	2	27.1464	Q4	CREB binding protein	GO:0018076 N-terminal peptidyl-lysine acetylation;GO:0061418 regulation of transcription from RNA polymerase II promoter in response to hypoxia;GO:1900087 positive regulation of G1/S transition of mitotic cell cycle
1	G09	-1.42998	1.31431	-1.73046	1.14934	-0.324572	0.727056	CSE1L	1434	NM_001316	19	141.061	Q4	CSE1 chromosome segregation 1 like	GO:0006611 protein export from nucleus;GO:0006606 protein import into nucleus;GO:1902593 single-organism nuclear import
1	G10	-1.68475	1.39753	-0.778611	1.55583	0.129624	1.04575	CSNK2A1	1457	NM_177560	10	24.2948	Q4	casein kinase 2 alpha 1	GO:0071174 mitotic spindle checkpoint;GO:0045841 negative regulation of mitotic metaphase/anaphase transition;GO:0030071 regulation of mitotic metaphase/anaphase transition
1	G12	-1.83021	1.66154	-1.26559	1.93011	-0.498301	0.364103	CTNNB1	1499	NM_001904	9	112.273	Q4	catenin beta 1	GO:0003340 negative regulation of mesenchymal to epithelial transition involved in metanephros morphogenesis;GO:0003339 regulation of mesenchymal to epithelial transition involved in metanephros morphogenesis;GO:0021819 layer formation in cerebral cortex
1	G13	-1.19718	1.6246	-1.41119	1.58695	-1.47394	-0.409133	CTSL1	1514	NM_145918	14	52.6546	Q4	cathepsin L	GO:0002224 toll-like receptor signaling pathway;GO:0071888 macrophage apoptotic process;GO:0097067 cellular response to thyroid hormone stimulus
1	G16	-1.63972	1.45883	-1.72585	1.83317	-0.583002	0.29063	CUX1	1523	NM_181500	9	13.4044	Q4	cut like homeobox 1	GO:0050775 positive regulation of dendrite morphogenesis;GO:1900006 positive regulation of dendrite development;GO:0048814 regulation of dendrite morphogenesis
1	G18	-1.83093	1.15788	-0.660904	3.14004	0.30259	0.226833	DACH1	1602	NM_004392	12	0.299513	Q2	dachshund family transcription factor 1	GO:0033262 regulation of nuclear cell cycle DNA replication;GO:0010944 negative regulation of transcription by competitive promoter binding;GO:0051123 RNA polymerase II transcriptional preinitiation complex assembly
1	G19	-1.91815	1.03794	-0.747747	2.17252	-0.827552	1.48842	DAPK3	1613	NM_001348	10	29.5352	Q4	death-associated protein kinase 3	GO:0043519 regulation of myosin II filament organization;GO:0031038 myosin II filament organization;GO:2001241 positive regulation of extrinsic apoptotic signaling pathway in absence of ligand
1	G20	-1.66986	1.51155	-1.43312	0.989059	-1.03365	-0.469461	DAXX	1616	NM_001350	14	52.7778	Q4	death-domain associated protein	GO:0007257 activation of JUN kinase activity;GO:0033129 positive regulation of histone phosphorylation;GO:0043507 positive regulation of JUN kinase activity
1	G21	-0.687278	1.04557	-0.600742	0.664842	-1.46342	-0.739495	DDB1	1642	NM_001923	22	107.892	Q4	damage specific DNA binding protein 1	GO:0035518 histone H2A monoubiquitination;GO:0046726 positive regulation by virus of viral protein levels in host cell;GO:0033522 histone H2A ubiquitination
1	G22	-1.86902	1.68955	-2.17306	1.62575	-1.40566	-0.59744	DDX1	1653	NM_004939	14	83.5991	Q4	DEAD/H-box helicase 1	GO:0006388 tRNA splicing, via endonucleolytic cleavage and ligation;GO:0000245 spliceosomal complex assembly;GO:0000394 RNA splicing, via endonucleolytic cleavage and ligation
1	H04	-1.5684	1.82336	-1.00862	1.45629	-0.269043	1.15992	DFFA	1676	NM_004401	10	17.5243	Q4	DNA fragmentation factor subunit alpha	GO:1902511 negative regulation of apoptotic DNA fragmentation;GO:1902510 regulation of apoptotic DNA fragmentation;GO:1903625 negative regulation of DNA catabolic process
1	H05	-0.235611	1.80552	0.226744	2.14803	0.320612	1.55089	DFFB	1677	NM_004402	2	0.950058	Q2	DNA fragmentation factor subunit beta	GO:0030263 apoptotic chromosome condensation;GO:0006309 apoptotic DNA fragmentation;GO:0000737 DNA catabolic process, endonucleolytic
1	H08	-0.367789	2.53599	0.837232	2.9178	-0.018694	1.09662	DLX2	1746	NM_004405	5	0	Q1	distal-less homeobox 2	GO:0021882 regulation of transcription from RNA polymerase II promoter involved in forebrain neuron fate commitment;GO:0021893 cerebral cortex GABAergic interneuron fate commitment;GO:0021898 commitment of multipotent stem cells to neuronal lineage in forebrain
1	H10	-0.284257	2.57123	-0.178883	2.85134	-0.370553	1.24617	DMPK	1760	NM_001081562	5	10.111	Q3	dystrophia myotonica protein kinase	GO:0014853 regulation of excitatory postsynaptic membrane potential involved in skeletal muscle contraction;GO:0014852 regulation of skeletal muscle contraction by neural stimulation via neuromuscular junction;GO:0014722 regulation of skeletal muscle contraction by calcium ion signaling
1	H13	-1.3353	0.893941	-1.27793	1.26967	-0.573346	0.431004	DNMT1	1786	NM_001379	13	53.507	Q4	DNA (cytosine-5-)-methyltransferase 1	GO:0090309 positive regulation of methylation-dependent chromatin silencing;GO:0051573 negative regulation of histone H3-K9 methylation;GO:0051571 positive regulation of histone H3-K4 methylation
2	O04	-1.59309	1.45482	-1.31747	1.32082	-1.53499	0.183201	TRDMT1	1787	NM_176081	14	1.50027	Q3	tRNA aspartic acid methyltransferase 1	GO:0090116 C-5 methylation of cytosine;GO:0030488 tRNA methylation;GO:0032776 DNA methylation on cytosine
1	H14	-1.07281	1.09688	-1.06759	1.49284	-0.363512	0.589991	DNMT3A	1788	NM_022552	7	5.91105	Q3	DNA (cytosine-5-)-methyltransferase 3 alpha	GO:0044027 hypermethylation of CpG island;GO:0010424 DNA methylation on cytosine within a CG sequence;GO:0044026 DNA hypermethylation
1	H15	-1.98804	1.10421	-1.73164	1.00031	-0.186583	0.748017	DNMT3B	1789	NM_006892	19	9.90026	Q3	DNA (cytosine-5-)-methyltransferase 3 beta	GO:0051573 negative regulation of histone H3-K9 methylation;GO:0051571 positive regulation of histone H3-K4 methylation;GO:0051570 regulation of histone H3-K9 methylation
1	B11	-0.447942	2.64899	-0.461131	2.52187	-0.55374	0.697543	ARID3A	1820	NM_005224	5	6.70383	Q3	AT-rich interaction domain 3A	GO:0045944 positive regulation of transcription from RNA polymerase II promoter;GO:0045893 positive regulation of transcription, DNA-templated;GO:0006357 regulation of transcription from RNA polymerase II promoter
1	H19	-1.43979	1.31582	-1.00806	1.72399	0.581272	1.24406	E2F1	1869	NM_005225	4	31.4711	Q4	E2F transcription factor 1	GO:1900740 positive regulation of protein insertion into mitochondrial membrane involved in apoptotic signaling pathway;GO:1900739 regulation of protein insertion into mitochondrial membrane involved in apoptotic signaling pathway;GO:1901030 positive regulation of mitochondrial outer membrane permeabilization involved in apoptotic signaling pathway
1	H20	-1.92591	0.876234	-0.640096	1.74601	0.505115	0.700246	E2F3	1871	NM_001949	4	9.57794	Q3	E2F transcription factor 3	GO:0070345 negative regulation of fat cell proliferation;GO:0070344 regulation of fat cell proliferation;GO:0006367 transcription initiation from RNA polymerase II promoter
1	H21	-1.97392	1.16133	-1.78488	1.26978	-0.0714285	0.566439	E2F4	1874	NM_001950	19	45.4216	Q4	E2F transcription factor 4	GO:0044458 motile cilium assembly;GO:0000083 regulation of transcription involved in G1/S transition of mitotic cell cycle;GO:1903251 multi-ciliated epithelial cell differentiation
2	F09	-2.56791	0.0258906	-2.36073	0.00892009	-0.12774	0.661924	PHC1	1911	NM_004426	24	3.35577	Q3	polyhomeotic homolog 1	GO:0016574 histone ubiquitination;GO:0016925 protein sumoylation;GO:0016570 histone modification
2	F10	-0.663484	1.5152	-1.42301	0.126318	-0.703316	0.148099	PHC2	1912	NM_004427	18	19.3674	Q4	polyhomeotic homolog 2	GO:0016925 protein sumoylation;GO:0007283 spermatogenesis;GO:0048232 male gamete generation
1	I06	0.765535	1.92675	-0.159651	1.73754	-0.497465	0.512527	EIF2S3	1968	NM_001415	1	22.8487	Q4	eukaryotic translation initiation factor 2 subunit gamma	GO:0001731 formation of translation preinitiation complex;GO:0006413 translational initiation;GO:0022618 ribonucleoprotein complex assembly
1	I08	0.563249	2.35738	0.306084	1.75988	0.093482	0.136652	EP300	2033	NM_001429	1	24.5213	Q4	E1A binding protein p300	GO:0043969 histone H2B acetylation;GO:0045773 positive regulation of axon extension;GO:0006990 positive regulation of transcription from RNA polymerase II promoter involved in unfolded protein response
1	I10	-2.07102	0.44884	-1.04345	0.963361	-2.49661	-1.24942	ERCC6	2074	NM_000124	21	3.36637	Q3	excision repair cross-complementation group 6	GO:0007256 activation of JNKK activity;GO:0007257 activation of JUN kinase activity;GO:0043507 positive regulation of JUN kinase activity
1	I12	-1.30876	0.79005	-0.517113	1.20943	-1.06122	-0.844661	ESR2	2100	NM_001437	22	0.362691	Q2	estrogen receptor 2	GO:0060009 Sertoli cell development;GO:0021764 amygdala development;GO:0060011 Sertoli cell proliferation
1	I13	-1.6549	2.42003	-1.57891	2.65747	0.148106	1.40584	MECOM	2122	NM_005241	5	2.49732	Q3	MDS1 and EVI1 complex locus	GO:0046329 negative regulation of JNK cascade;GO:0032873 negative regulation of stress-activated MAPK cascade;GO:0030512 negative regulation of transforming growth factor beta receptor signaling pathway
1	I14	-1.57661	0.972227	-1.68137	0.886686	-1.43081	-0.445124	EZH1	2145	NM_001991	14	2.55865	Q3	enhancer of zeste 1 polycomb repressive complex 2 subunit	GO:0070734 histone H3-K27 methylation;GO:0021766 hippocampus development;GO:0034968 histone lysine methylation
1	I15	-2.73209	1.2123	-2.60255	1.92448	-0.949344	0.309226	EZH2	2146	NM_152998	15	9.3894	Q3	enhancer of zeste 2 polycomb repressive complex 2 subunit	GO:0034244 negative regulation of transcription elongation from RNA polymerase II promoter;GO:0070734 histone H3-K27 methylation;GO:1900006 positive regulation of dendrite development
1	I16	-1.032	1.77842	-1.79919	1.53885	-0.305507	-0.332523	FABP1	2168	NM_001443	17	0.0417105	Q2	fatty acid binding protein 1	GO:0032000 positive regulation of fatty acid beta-oxidation;GO:0031998 regulation of fatty acid beta-oxidation;GO:0046321 positive regulation of fatty acid oxidation
1	C19	-2.43601	1.96456	-0.836277	2.59175	-0.105008	0.141827	BPTF	2186	NM_004459	12	15.7279	Q4	bromodomain PHD finger transcription factor	GO:0001892 embryonic placenta development;GO:1990090 cellular response to nerve growth factor stimulus;GO:0000122 negative regulation of transcription from RNA polymerase II promoter
1	J03	-0.0607854	2.81836	-0.241856	2.35927	-0.874877	0.429046	FKBP1A	2280	NM_000801	6	61.2174	Q4	FK506 binding protein 1A	GO:0060315 negative regulation of ryanodine-sensitive calcium-release channel activity;GO:0051280 negative regulation of release of sequestered calcium ion into cytosol;GO:0060314 regulation of ryanodine-sensitive calcium-release channel activity
1	J04	-0.462159	2.31936	-1.30537	0.817933	-2.4153	-0.78247	FKBP2	2286	NM_004470	16	43.5324	Q4	FK506 binding protein 2	GO:0000413 protein peptidyl-prolyl isomerization;GO:0018208 peptidyl-proline modification;GO:0061077 chaperone-mediated protein folding
1	J05	-1.01157	2.2878	-0.591479	2.37778	-0.219127	0.668865	FKBP5	2289	NM_004117	5	4.08703	Q3	FK506 binding protein 5	GO:0000413 protein peptidyl-prolyl isomerization;GO:0018208 peptidyl-proline modification;GO:0061077 chaperone-mediated protein folding
1	J11	-2.6314	1.30372	-1.22077	1.98217	-0.24593	0.192144	FOXI1	2299	NM_144769	9	0.010355	Q1	forkhead box I1	GO:0042472 inner ear morphogenesis;GO:0042471 ear morphogenesis;GO:0045944 positive regulation of transcription from RNA polymerase II promoter
1	J10	-0.517263	2.33103	-0.438709	2.16999	-1.79653	-0.332936	FOXC2	2303	NM_005251	11	0.0141266	Q1	forkhead box C2	GO:0035470 positive regulation of vascular wound healing;GO:0072144 glomerular mesangial cell development;GO:0090050 positive regulation of cell migration involved in sprouting angiogenesis
1	J13	-2.07138	1.39399	-2.47343	1.33486	-0.427722	1.06119	FOXO1	2308	NM_002015	19	2.35347	Q3	forkhead box O1	GO:0035947 regulation of gluconeogenesis by regulation of transcription from RNA polymerase II promoter;GO:0045722 positive regulation of gluconeogenesis;GO:0070166 enamel mineralization
1	J06	-0.167229	2.61301	0.123372	2.47353	-0.703213	0.312977	FOS	2353	NM_005252	6	6.67639	Q3	FBJ murine osteosarcoma viral oncogene homolog	GO:1902895 positive regulation of pri-miRNA transcription from RNA polymerase II promoter;GO:0045672 positive regulation of osteoclast differentiation;GO:0035666 TRIF-dependent toll-like receptor signaling pathway
1	J16	-1.51444	1.19928	-1.23001	1.86127	0.40261	0.72413	FXN	2395	NM_000144	4	2.82276	Q3	frataxin	GO:0018283 iron incorporation into metallo-sulfur cluster;GO:1904234 positive regulation of aconitate hydratase activity;GO:1904231 positive regulation of succinate dehydrogenase activity
1	J15	-1.65999	1.10506	-1.56374	1.00117	0.0715982	0.34315	MTOR	2475	NM_004958	4	17.3196	Q4	mechanistic target of rapamycin	GO:0061051 positive regulation of cell growth involved in cardiac muscle cell development;GO:0051534 negative regulation of NFAT protein import into nucleus;GO:1904213 negative regulation of iodide transmembrane transport
1	J18	-2.77761	0.351104	-2.07856	0.533337	0.0801062	0.610114	GATA1	2623	NM_002049	24	0.0481926	Q2	GATA binding protein 1	GO:0035854 eosinophil fate commitment;GO:0010725 regulation of primitive erythrocyte differentiation;GO:0030221 basophil differentiation
1	J19	-0.811253	1.31772	-0.600617	0.853857	-0.0555522	0.280028	GATA2	2624	NM_032638	18	0.530579	Q2	GATA binding protein 2	GO:0035854 eosinophil fate commitment;GO:0010725 regulation of primitive erythrocyte differentiation;GO:0045650 negative regulation of macrophage differentiation
1	J20	-2.18013	1.14989	-2.07214	1.04497	-0.914195	0.423051	GATA3	2625	NM_002051	20	2.3078	Q3	GATA binding protein 3	GO:2000703 negative regulation of fibroblast growth factor receptor signaling pathway involved in ureteric bud formation;GO:2000734 negative regulation of glial cell-derived neurotrophic factor receptor signaling pathway involved in ureteric bud formation;GO:2000702 regulation of fibroblast growth factor receptor signaling pathway involved in ureteric bud formation
1	J21	-1.66639	0.882525	-1.6095	0.720482	0.150515	0.397165	GATA6	2627	NM_005257	23	1.39493	Q3	GATA binding protein 6	GO:0007493 endodermal cell fate determination;GO:0060510 Type II pneumocyte differentiation;GO:0060045 positive regulation of cardiac muscle cell proliferation
1	J22	-0.884597	1.50894	-0.5518	1.28102	0.825538	0.957464	KAT2A	2648	NM_021078	2	17.8847	Q4	lysine acetyltransferase 2A	GO:0035948 positive regulation of gluconeogenesis by positive regulation of transcription from RNA polymerase II promoter;GO:0043983 histone H4-K12 acetylation;GO:0044154 histone H3-K14 acetylation
1	K03	-1.38396	0.902106	-0.374744	1.11238	0.0321118	-0.0344363	GLI1	2735	NM_005269	8	6.5378	Q3	GLI family zinc finger 1	GO:0021938 smoothened signaling pathway involved in regulation of cerebellar granule cell precursor cell proliferation;GO:0021937 cerebellar Purkinje cell-granule cell precursor cell signaling involved in regulation of granule cell precursor cell proliferation;GO:0021940 positive regulation of cerebellar granule cell precursor proliferation
2	J18	-3.05519	0.930005	-2.0446	1.73487	-0.11542	0.815973	SFN	2810	NM_006142	19	294.376	Q4	stratifin	GO:1900740 positive regulation of protein insertion into mitochondrial membrane involved in apoptotic signaling pathway;GO:1900739 regulation of protein insertion into mitochondrial membrane involved in apoptotic signaling pathway;GO:1901030 positive regulation of mitochondrial outer membrane permeabilization involved in apoptotic signaling pathway
2	D22	-1.70652	1.88019	-1.96937	1.71802	-0.472378	0.301589	NR3C1	2908	NM_001020825	9	6.93752	Q3	nuclear receptor subfamily 3 group C member 1	GO:0043402 glucocorticoid mediated signaling pathway;GO:0042921 glucocorticoid receptor signaling pathway;GO:0031958 corticosteroid receptor signaling pathway
1	K05	-0.595377	1.60865	-0.381172	1.22389	-0.41027	0.176765	GSN	2934	NM_198252	18	27.4647	Q4	gelsolin	GO:0051127 positive regulation of actin nucleation;GO:1903903 regulation of establishment of T cell polarity;GO:1903906 regulation of plasma membrane raft polarization
2	C04	-1.83722	1.78908	-0.736903	2.25429	-0.203734	0.912519	MSH6	2956	NM_000179	10	84.4815	Q4	mutS homolog 6	GO:0045830 positive regulation of isotype switching;GO:0045191 regulation of isotype switching;GO:0000710 meiotic mismatch repair
1	K06	-2.19207	1.49688	-0.817223	1.70679	-0.380736	0.789917	GTF2I	2969	NM_001518	10	12.793	Q4	general transcription factor IIi	GO:0014886 transition between slow and fast fiber;GO:0051481 negative regulation of cytosolic calcium ion concentration;GO:0016525 negative regulation of angiogenesis
1	K08	-0.453118	2.19408	-0.826675	1.67495	0.023923	1.02761	H1F0	3005	NM_005318	2	533.693	Q4	H1 histone family member 0	GO:0006309 apoptotic DNA fragmentation;GO:0000737 DNA catabolic process, endonucleolytic;GO:0030262 apoptotic nuclear changes
1	L12	-1.1908	2.20562	-0.693483	2.7484	-0.366763	-0.388344	HIST1H1C	3006	NM_005319	12	243.661	Q4	histone cluster 1, H1c	GO:0098532 histone H3-K27 trimethylation;GO:0080182 histone H3-K4 trimethylation;GO:0070734 histone H3-K27 methylation
1	L13	-1.51588	1.48946	-1.89905	2.09308	0.597774	0.849158	HIST1H1E	3008	NM_005321	4	2.33207	Q3	histone cluster 1, H1e	GO:0098532 histone H3-K27 trimethylation;GO:0080182 histone H3-K4 trimethylation;GO:0070734 histone H3-K27 methylation
1	K12	-0.805916	1.35463	-0.837406	1.87726	0.662765	0.859514	H2AFZ	3015	NM_002106	2	916.831	Q4	H2A histone family member Z	GO:0071392 cellular response to estradiol stimulus;GO:0006342 chromatin silencing;GO:0071391 cellular response to estrogen stimulus
1	K13	-2.09636	1.75783	-2.06413	2.09647	0.0500962	0.216489	H3F3A	3020	NM_002107	9	1.85812	Q3	H3 histone, family 3A	GO:0000183 chromatin silencing at rDNA;GO:0032776 DNA methylation on cytosine;GO:0006336 DNA replication-independent nucleosome assembly
1	K14	-2.11516	1.61076	-2.01384	1.54193	-0.0515066	0.431966	H3F3B	3021	NM_005324	9	257.71	Q4	H3 histone, family 3A	GO:0000183 chromatin silencing at rDNA;GO:0032776 DNA methylation on cytosine;GO:0006336 DNA replication-independent nucleosome assembly
1	K16	-2.20041	1.78275	-2.26108	1.99401	-0.218758	-0.29252	HCFC1	3054	NM_005334	9	47.866	Q4	host cell factor C1	GO:0043981 histone H4-K5 acetylation;GO:0043982 histone H4-K8 acetylation;GO:0043984 histone H4-K16 acetylation
1	K17	-0.414108	0.804758	-0.184687	1.43497	-0.94426	-0.938844	HDAC1	3065	NM_004964	22	88.1983	Q4	histone deacetylase 1	GO:0061198 fungiform papilla formation;GO:0060766 negative regulation of androgen receptor signaling pathway;GO:0043922 negative regulation by host of viral transcription
1	K20	-2.04922	1.79103	-1.64425	1.73937	-0.156438	-0.754663	HDAC2	3066	NM_001527	17	24.5504	Q4	histone deacetylase 2	GO:0061000 negative regulation of dendritic spine development;GO:0061198 fungiform papilla formation;GO:0006344 maintenance of chromatin silencing
1	L08	-1.71177	2.4596	-0.504722	2.53574	-0.687914	0.476523	HELLS	3070	NM_018063	6	6.75888	Q3	helicase, lymphoid-specific	GO:0031508 pericentric heterochromatin assembly;GO:0006346 methylation-dependent chromatin silencing;GO:0031507 heterochromatin assembly
1	M06	-1.46527	1.56089	-0.297508	1.7825	-0.602822	0.236784	HMGB1	3146	NM_002128	7	16.0627	Q4	high mobility group box 1	GO:0045063 T-helper 1 cell differentiation;GO:0043371 negative regulation of CD4-positive, alpha-beta T cell differentiation;GO:0034165 positive regulation of toll-like receptor 9 signaling pathway
1	M07	-0.960694	1.96966	-0.609815	1.80445	-0.768768	0.686232	HMGB2	3148	NM_002129	6	197.938	Q4	high mobility group box 2	GO:0045654 positive regulation of megakaryocyte differentiation;GO:0007289 spermatid nucleus differentiation;GO:0045648 positive regulation of erythrocyte differentiation
1	M08	-0.181275	2.37035	-0.404278	1.33753	-0.109306	-0.0657378	HMGB3	3149	NM_005342	18	21.923	Q4	high mobility group box 3	GO:0032392 DNA geometric change;GO:0006310 DNA recombination;GO:0071103 DNA conformation change
1	M10	-0.111533	0.741378	0.2525	0.730867	-2.43122	-0.9913	HMGN1	3150	NM_004965	16	31.232	Q4	high mobility group nucleosome binding domain 1	GO:0032786 positive regulation of DNA-templated transcription, elongation;GO:0032784 regulation of DNA-templated transcription, elongation;GO:0006283 transcription-coupled nucleotide-excision repair
1	M11	-1.14445	0.361563	0.679294	1.90938	-1.28312	0.561553	HMGN2	3151	NM_005517	22	91.5984	Q4	high mobility group nucleosomal binding domain 2
1	M04	-1.47015	0.759978	-0.625101	1.12881	-0.537454	-0.454185	HMGA1	3159	NM_145903	22	401.976	Q4	high mobility group AT-hook 1	GO:0031936 negative regulation of chromatin silencing;GO:0035986 senescence-associated heterochromatin focus assembly;GO:0031935 regulation of chromatin silencing
1	J07	-1.01554	1.20983	-0.938393	0.684674	-0.866465	-0.629424	FOXA1	3169	NM_004496	22	0.068758	Q2	forkhead box A1	GO:0061144 alveolar secondary septum development;GO:0033148 positive regulation of intracellular estrogen receptor signaling pathway;GO:0060743 epithelial cell maturation involved in prostate gland development
1	J08	0.202038	2.17999	0.187577	2.00676	-1.59618	0.0747331	FOXA2	3170	NM_153675	11	5.07904	Q3	forkhead box A2	GO:2000971 negative regulation of detection of glucose;GO:0000433 negative regulation of transcription from RNA polymerase II promoter by glucose;GO:0000432 positive regulation of transcription from RNA polymerase II promoter by glucose
1	J09	-1.66039	2.22462	-0.743144	2.40695	-0.873816	0.686527	FOXA3	3171	NM_004497	6	0.40641	Q2	forkhead box A3	GO:0031018 endocrine pancreas development;GO:0001678 cellular glucose homeostasis;GO:0045944 positive regulation of transcription from RNA polymerase II promoter
2	H06	-2.5251	-0.723009	-0.288901	1.25478	-1.56158	-0.633871	PRMT2	3275	NM_001535	21	9.88603	Q3	protein arginine methyltransferase 2	GO:0019919 peptidyl-arginine methylation, to asymmetrical-dimethyl arginine;GO:0035247 peptidyl-arginine omega-N-methylation;GO:0034969 histone arginine methylation
2	H05	-1.85768	0.567595	-1.67902	0.174711	-0.636677	0.580368	PRMT1	3276	NM_198318	23	204.501	Q4	protein arginine methyltransferase 1	GO:0019919 peptidyl-arginine methylation, to asymmetrical-dimethyl arginine;GO:0043985 histone H4-R3 methylation;GO:1900745 positive regulation of p38MAPK cascade
1	M16	-1.60235	1.08556	-1.57758	1.80701	-1.09644	-0.239086	ID3	3399	NM_002167	14	150.594	Q4	inhibitor of DNA binding 3, HLH protein	GO:0072750 cellular response to leptomycin B;GO:1901344 response to leptomycin B;GO:0045662 negative regulation of myoblast differentiation
1	M18	-2.24857	1.85879	-2.02895	2.34415	-0.368923	0.517806	ING1	3621	NM_198217	9	4.41585	Q3	inhibitor of growth family member 1	GO:0030308 negative regulation of cell growth;GO:0045926 negative regulation of growth;GO:0016568 chromatin modification
1	M19	-0.926874	1.55458	-0.531119	1.01813	-0.410956	0.224814	ING2	3622	NM_001564	18	15.3387	Q4	inhibitor of growth family member 2	GO:0048133 male germ-line stem cell asymmetric division;GO:1902166 negative regulation of intrinsic apoptotic signaling pathway in response to DNA damage by p53 class mediator;GO:0098728 germline stem cell asymmetric division
1	M22	-1.51583	2.34048	-2.24884	1.63019	-0.710938	0.411989	IRF3	3661	NM_001571	9	22.2255	Q4	interferon regulatory factor 3	GO:0039530 MDA-5 signaling pathway;GO:0039528 cytoplasmic pattern recognition receptor signaling pathway in response to virus;GO:0035666 TRIF-dependent toll-like receptor signaling pathway
1	N07	-1.00865	2.38905	-0.345951	2.19384	-0.808382	0.876728	JARID2	3720	NM_004973	6	7.57942	Q3	jumonji and AT-rich interaction domain containing 2	GO:0051574 positive regulation of histone H3-K9 methylation;GO:0051570 regulation of histone H3-K9 methylation;GO:0031061 negative regulation of histone methylation
1	N20	-1.39896	1.07419	-1.39894	1.00861	0.892632	1.21627	JUN	3725	NM_002228	4	68.2843	Q4	jun proto-oncogene	GO:1990441 negative regulation of transcription from RNA polymerase II promoter in response to endoplasmic reticulum stress;GO:0045657 positive regulation of monocyte differentiation;GO:0043922 negative regulation by host of viral transcription
1	N21	-1.9844	0.34259	-2.25467	0.953291	-1.00095	0.170889	JUNB	3726	NM_002229	20	30.6483	Q4	jun B proto-oncogene	GO:0001829 trophectodermal cell differentiation;GO:0060716 labyrinthine layer blood vessel development;GO:0046697 decidualization
1	N22	-1.16011	0.776291	-0.982098	1.27244	-0.420318	0.601096	JUND	3727	NM_005354	13	41.5109	Q4	jun D proto-oncogene	GO:0002076 osteoblast development;GO:0071277 cellular response to calcium ion;GO:0045669 positive regulation of osteoblast differentiation
1	O06	-2.31975	1.16847	-0.783173	1.77143	-0.103401	0.24061	KIF22	3835	NM_007317	8	61.7515	Q4	kinesin family member 22	GO:0007080 mitotic metaphase plate congression;GO:0051310 metaphase plate congression;GO:0007062 sister chromatid cohesion
1	O10	-1.31071	0.505424	-0.0671038	0.958764	-0.604509	-0.0411848	LBR	3930	NM_002296	22	42.8465	Q4	lamin B receptor	GO:0006695 cholesterol biosynthetic process;GO:1902653 secondary alcohol biosynthetic process;GO:0016126 sterol biosynthetic process
1	O11	-1.25541	0.870181	-0.741308	1.09058	-2.80202	-0.718539	LMNB1	4001	NM_005573	21	127.881	Q4	lamin B1	GO:0006921 cellular component disassembly involved in execution phase of apoptosis;GO:0097194 execution phase of apoptosis;GO:0022411 cellular component disassembly
1	O15	-1.70956	1.63369	-1.32409	1.60458	-0.141451	0.155488	MAD2L1	4085	NM_002358	9	64.5959	Q4	MAD2 mitotic arrest deficient-like 1 (yeast)	GO:0090267 positive regulation of mitotic cell cycle spindle assembly checkpoint;GO:0090266 regulation of mitotic cell cycle spindle assembly checkpoint;GO:1903504 regulation of mitotic spindle checkpoint
2	K09	-1.5815	1.50527	-1.97293	0.844818	-1.06038	0.149707	SMAD4	4089	NM_005359	14	6.43432	Q3	SMAD family member 4	GO:0003251 positive regulation of cell proliferation involved in heart valve morphogenesis;GO:2000617 positive regulation of histone H3-K9 acetylation;GO:0033686 positive regulation of luteinizing hormone secretion
1	O17	-1.00898	1.76141	-1.25804	1.69842	-0.919617	-0.806265	MAF	4094	NM_005360	17	3.05916	Q3	v-maf avian musculoaponeurotic fibrosarcoma oncogene homolog	GO:0070306 lens fiber cell differentiation;GO:0032330 regulation of chondrocyte differentiation;GO:0002088 lens development in camera-type eye
1	O18	-0.900327	1.56578	-0.452439	1.84614	0.140997	0.814161	MAFG	4097	NM_032711	2	16.9149	Q4	v-maf avian musculoaponeurotic fibrosarcoma oncogene homolog G	GO:0030641 regulation of cellular pH;GO:0006885 regulation of pH;GO:0030004 cellular monovalent inorganic cation homeostasis
1	O20	-0.925805	2.55049	-0.911654	2.26064	-0.664963	0.111245	MBD1	4152	NM_002384	6	8.95948	Q3	methyl-CpG binding domain protein 1	GO:0048712 negative regulation of astrocyte differentiation;GO:0006346 methylation-dependent chromatin silencing;GO:0045686 negative regulation of glial cell differentiation
2	B09	-2.66057	0.737267	-3.46945	0.100776	0.596358	0.795633	MCM2	4171	NM_004526	24	90.3035	Q4	minichromosome maintenance complex component 2	GO:0006268 DNA unwinding involved in DNA replication;GO:0006270 DNA replication initiation;GO:0006271 DNA strand elongation involved in DNA replication
2	B10	-1.12186	0.920693	-0.917752	0.84777	0.373897	0.731274	MDM2	4193	NM_006879	4	18.7772	Q4	MDM2 proto-oncogene	GO:0006977 DNA damage response, signal transduction by p53 class mediator resulting in cell cycle arrest;GO:0071301 cellular response to vitamin B1;GO:0007089 traversing start control point of mitotic cell cycle
2	B11	-1.50403	0.164418	-0.865698	0.525983	0.482219	1.12961	MECP2	4204	NM_001110792	23	8.93565	Q3	methyl-CpG binding protein 2	GO:0006122 mitochondrial electron transport, ubiquinol to cytochrome c;GO:0035067 negative regulation of histone acetylation;GO:0048712 negative regulation of astrocyte differentiation
2	B12	-2.11772	0.218207	-1.19107	0.788762	-0.65359	-0.343929	MEN1	4221	NM_130801	13	23.6055	Q4	menin 1	GO:0045736 negative regulation of cyclin-dependent protein serine/threonine kinase activity;GO:0046329 negative regulation of JNK cascade;GO:0051974 negative regulation of telomerase activity
2	B14	-1.92782	1.60054	-1.25855	2.01979	-0.142516	0.36608	MGMT	4255	NM_002412	9	6.23976	Q3	O-6-methylguanine-DNA methyltransferase	GO:0006307 DNA dealkylation involved in DNA repair;GO:0060644 mammary gland epithelial cell differentiation;GO:0051593 response to folic acid
1	F17	-2.41024	1.37162	-1.95563	2.2157	-0.046525	0.141902	CIITA	4261	NM_000246	9	0.0408681	Q2	class II, major histocompatibility complex, transactivator	GO:0032966 negative regulation of collagen biosynthetic process;GO:0045345 positive regulation of MHC class I biosynthetic process;GO:0010713 negative regulation of collagen metabolic process
2	B16	-1.1776	1.85417	-0.920885	1.79428	-0.611046	1.24921	MLL	4297	NM_005933	10	7.51332	Q3	lysine methyltransferase 2A	GO:1901674 regulation of histone H3-K27 acetylation;GO:0044648 histone H3-K4 dimethylation;GO:0071440 regulation of histone H3-K14 acetylation
2	B21	-1.57426	1.81123	-1.79232	1.64265	-0.0388889	0.828477	MMP9	4318	NM_004994	10	3.08383	Q3	matrix metallopeptidase 9	GO:2001268 negative regulation of cysteine-type endopeptidase activity involved in apoptotic signaling pathway;GO:0051549 positive regulation of keratinocyte migration;GO:0051547 regulation of keratinocyte migration
1	F18	-2.72277	1.11881	-2.34995	2.03982	-0.421805	0.229867	CITED1	4435	NM_004143	15	1.42621	Q3	Cbp/p300 interacting transactivator with Glu/Asp rich carboxy-terminal domain 1	GO:0003340 negative regulation of mesenchymal to epithelial transition involved in metanephros morphogenesis;GO:0003339 regulation of mesenchymal to epithelial transition involved in metanephros morphogenesis;GO:0003337 mesenchymal to epithelial transition involved in metanephros morphogenesis
2	C09	-1.05981	1.75502	-0.729426	1.85818	0.518109	0.98003	MYB	4602	NM_005375	2	0.859727	Q2	MYB proto-oncogene, transcription factor	GO:0045624 positive regulation of T-helper cell differentiation;GO:0045622 regulation of T-helper cell differentiation;GO:0043372 positive regulation of CD4-positive, alpha-beta T cell differentiation
2	C10	-1.71555	0.916419	-1.17223	0.66203	-0.696907	0.872128	MYBL1	4603	NM_001080416	23	3.602	Q3	MYB proto-oncogene like 1	GO:0034587 piRNA metabolic process;GO:0045944 positive regulation of transcription from RNA polymerase II promoter;GO:0031047 gene silencing by RNA
2	C11	-2.84455	0.457805	-1.14904	1.35688	-0.293537	0.662253	MYBL2	4605	NM_002466	19	234.516	Q4	MYB proto-oncogene like 2	GO:0090307 mitotic spindle assembly;GO:0007052 mitotic spindle organization;GO:0051225 spindle assembly
2	C12	-1.84034	1.54398	-1.50494	1.67901	-0.665066	-0.111868	MYC	4609	NM_002467	9	63.2158	Q4	v-myc avian myelocytomatosis viral oncogene homolog	GO:0090096 positive regulation of metanephric cap mesenchymal cell proliferation;GO:0090095 regulation of metanephric cap mesenchymal cell proliferation;GO:0090094 metanephric cap mesenchymal cell proliferation involved in metanephros development
2	C13	-1.82847	1.84291	-1.5604	0.90934	-0.620254	0.743631	MYCN	4613	NM_005378	7	0.538474	Q2	v-myc avian myelocytomatosis viral oncogene neuroblastoma derived homolog	GO:0045607 regulation of auditory receptor cell differentiation;GO:0048712 negative regulation of astrocyte differentiation;GO:2000980 regulation of inner ear receptor cell differentiation
2	C14	-1.29301	1.69481	-1.6612	1.56547	0.000908672	1.00447	MYO1C	4641	NM_001080950	10	105.637	Q4	myosin IC	GO:1900748 positive regulation of vascular endothelial growth factor signaling pathway;GO:0090314 positive regulation of protein targeting to membrane;GO:0038089 positive regulation of cell migration by vascular endothelial growth factor signaling pathway
2	C22	-2.10642	2.21973	-1.20918	2.40847	0.10014	0.221839	NAP1L1	4673	NM_004537	9	122.967	Q4	nucleosome assembly protein 1 like 1	GO:0006334 nucleosome assembly;GO:0031497 chromatin assembly;GO:0034728 nucleosome organization
2	D03	-2.42068	0.488892	-2.39117	0.575522	-0.00760045	1.23983	NAP1L2	4674	NM_021963	24	7.35585	Q3	nucleosome assembly protein 1 like 2	GO:0071442 positive regulation of histone H3-K14 acetylation;GO:2000617 positive regulation of histone H3-K9 acetylation;GO:0071440 regulation of histone H3-K14 acetylation
2	D04	-2.44781	1.11286	-2.0747	0.810898	0.549738	1.14953	NAP1L3	4675	NM_004538	19	7.06009	Q3	nucleosome assembly protein 1 like 3	GO:0006334 nucleosome assembly;GO:0031497 chromatin assembly;GO:0034728 nucleosome organization
2	D05	-1.48456	0.582489	-1.67734	-0.10041	-0.083818	1.09523	NAP1L4	4676	NM_005969	23	59.5697	Q4	nucleosome assembly protein 1 like 4	GO:0006334 nucleosome assembly;GO:0031497 chromatin assembly;GO:0034728 nucleosome organization
2	D07	-2.89178	0.512198	-1.93615	0.141715	-1.15018	0.0843604	NASP	4678	NM_152298	20	126.728	Q4	nuclear autoantigenic sperm protein	GO:0006335 DNA replication-dependent nucleosome assembly;GO:0006336 DNA replication-independent nucleosome assembly;GO:0043486 histone exchange
2	D15	-2.17342	1.54117	-2.04121	1.51394	-1.17811	-0.171284	NFE2	4778	NM_006163	14	0.242212	Q2	nuclear factor, erythroid 2	GO:0006337 nucleosome disassembly;GO:0031498 chromatin disassembly;GO:0032986 protein-DNA complex disassembly
2	D16	-2.47825	1.37804	-1.58138	1.25779	0.846604	0.573752	NFKB1	4790	NM_003998	4	13.7412	Q4	nuclear factor of kappa light polypeptide gene enhancer in B-cells 1	GO:0010956 negative regulation of calcidiol 1-monooxygenase activity;GO:1900127 positive regulation of hyaluronan biosynthetic process;GO:0045083 negative regulation of interleukin-12 biosynthetic process
1	F22	-1.39836	0.868942	-0.71569	0.907165	0.0421803	0.73022	CNOT2	4848	NM_014515	23	10.6629	Q3	CCR4-NOT transcription complex subunit 2	GO:0033147 negative regulation of intracellular estrogen receptor signaling pathway;GO:0010606 positive regulation of cytoplasmic mRNA processing body assembly;GO:0001829 trophectodermal cell differentiation
2	D17	-2.0108	1.69719	-1.37309	1.32761	-0.768946	0.806681	NPM1	4869	NM_001037738	10	224.554	Q4	nucleophosmin (nucleolar phosphoprotein B23, numatrin)	GO:0060735 regulation of eIF2 alpha phosphorylation by dsRNA;GO:0010826 negative regulation of centrosome duplication;GO:0046599 regulation of centriole replication
2	E08	-0.371411	1.67049	-0.156473	1.08592	-0.815168	0.232883	ORC1	4998	NM_004153	18	18.6509	Q4	origin recognition complex subunit 1	GO:0070318 positive regulation of G0 to G1 transition;GO:0000083 regulation of transcription involved in G1/S transition of mitotic cell cycle;GO:0070316 regulation of G0 to G1 transition
2	E09	-1.50514	1.84765	-0.623951	2.02981	-0.211968	0.863297	ORC2	4999	NM_006190	10	8.41109	Q3	origin recognition complex subunit 2	GO:0006270 DNA replication initiation;GO:0000122 negative regulation of transcription from RNA polymerase II promoter;GO:0006261 DNA-dependent DNA replication
2	E11	-1.82976	0.589873	-0.736226	0.960301	0.0185274	0.358695	PAK1	5058	NM_002576	23	28.6475	Q4	p21 protein (Cdc42/Rac)-activated kinase 1	GO:0033148 positive regulation of intracellular estrogen receptor signaling pathway;GO:0051496 positive regulation of stress fiber assembly;GO:0031295 T cell costimulation
2	E13	-2.01388	1.23455	-0.370967	0.0584383	0.133162	0.285539	PAM	5066	NM_000919	23	28.2066	Q4	peptidylglycine alpha-amidating monooxygenase	GO:0001519 peptide amidation;GO:0018032 protein amidation;GO:0031179 peptide modification
2	E18	-2.29056	1.3015	-0.472029	1.2397	-0.479724	0.0420486	PAX5	5079	NM_016734	13	0.0325685	Q2	paired box 5	GO:0051573 negative regulation of histone H3-K9 methylation;GO:0051570 regulation of histone H3-K9 methylation;GO:0031061 negative regulation of histone methylation
2	F07	-2.77616	-0.0755713	-2.04943	0.597432	-0.44555	1.01839	PCMT1	5110	NM_005389	24	44.9269	Q4	protein-L-isoaspartate (D-aspartate) O-methyltransferase	GO:0030091 protein repair;GO:0006479 protein methylation;GO:0008213 protein alkylation
2	F08	-1.88675	0.761594	-1.39209	0.877937	-0.555516	0.246536	PCNA	5111	NM_002592	13	176.07	Q4	proliferating cell nuclear antigen	GO:1902990 mitotic telomere maintenance via semi-conservative replication;GO:0006272 leading strand elongation;GO:0032201 telomere maintenance via semi-conservative replication
2	F12	-0.678351	1.27824	-0.967005	0.213362	-0.274336	0.685601	PHF1	5252	NM_002636	23	19.1443	Q4	PHD finger protein 1	GO:0061086 negative regulation of histone H3-K27 methylation;GO:0061087 positive regulation of histone H3-K27 methylation;GO:0061085 regulation of histone H3-K27 methylation
2	F15	-1.18536	1.03782	-1.07998	1.07041	-0.432998	0.0741968	PHF2	5253	NM_005392	13	10.5741	Q3	PHD finger protein 2	GO:0061188 negative regulation of chromatin silencing at rDNA;GO:0061187 regulation of chromatin silencing at rDNA;GO:0031936 negative regulation of chromatin silencing
2	F20	-2.43273	1.35763	-1.89813	1.19728	0.291439	0.395719	PIM1	5292	NM_002648	19	20.8964	Q4	Pim-1 proto-oncogene, serine/threonine kinase	GO:0031659 positive regulation of cyclin-dependent protein serine/threonine kinase activity involved in G1/S transition of mitotic cell cycle;GO:0070561 vitamin D receptor signaling pathway;GO:0031657 regulation of cyclin-dependent protein serine/threonine kinase activity involved in G1/S transition of mitotic cell cycle
2	F21	-1.05833	1.12198	-1.30722	1.24791	-0.428601	-0.300327	PIN1	5300	NM_006221	13	42.1991	Q4	peptidylprolyl cis/trans isomerase, NIMA-interacting 1	GO:0061051 positive regulation of cell growth involved in cardiac muscle cell development;GO:0061050 regulation of cell growth involved in cardiac muscle cell development;GO:2000727 positive regulation of cardiac muscle cell differentiation
2	G03	-2.0811	-1.50856	-2.35352	-1.65626	-2.12081	-1.86849	PLK1	5347	NM_005030	25	99.3639	Q4	polo like kinase 1	GO:0007092 activation of APC-Cdc20 complex activity;GO:1901673 regulation of mitotic spindle assembly;GO:0007094 mitotic spindle assembly checkpoint
2	G05	-1.13254	0.998209	-2.02509	0.369055	-0.0167104	0.459354	POLR2B	5431	NM_000938	23	71.5851	Q4	polymerase (RNA) II subunit B	GO:0050434 positive regulation of viral transcription;GO:0006370 7-methylguanosine mRNA capping;GO:0046782 regulation of viral transcription
2	G06	-0.986667	2.05779	-0.525215	1.88725	0.320901	1.30857	POU2F1	5451	NM_002697	2	4.30379	Q3	POU class 2 homeobox 1	GO:0097421 liver regeneration;GO:0006383 transcription from RNA polymerase III promoter;GO:0001889 liver development
2	G22	-1.48077	1.71219	-0.965539	1.64527	0.0641166	-0.00417655	PRKAA1	5562	NM_006251	8	17.7548	Q4	protein kinase AMP-activated catalytic subunit alpha 1	GO:0046318 negative regulation of glucosylceramide biosynthetic process;GO:0046317 regulation of glucosylceramide biosynthetic process;GO:0045821 positive regulation of glycolytic process
2	H03	-2.28352	0.768507	-1.88436	0.7124	-0.960044	0.175825	PRKAA2	5563	NM_006252	20	1.37027	Q3	protein kinase AMP-activated catalytic subunit alpha 2	GO:0045821 positive regulation of glycolytic process;GO:0006853 carnitine shuttle;GO:0006110 regulation of glycolytic process
2	H04	-2.449	0.54726	-1.99262	0.535622	-0.650397	0.992453	PRKCD	5580	NM_006254	24	11.0531	Q4	protein kinase C delta	GO:2000753 positive regulation of glucosylceramide catabolic process;GO:2000752 regulation of glucosylceramide catabolic process;GO:2000755 positive regulation of sphingomyelin catabolic process
2	H15	-2.80995	2.08388	-2.35469	2.70393	-0.655818	0.390232	PTMA	5757	NM_002823	15	187.248	Q4	prothymosin, alpha	GO:0006351 transcription, DNA-templated;GO:0097659 nucleic acid-templated transcription;GO:0032774 RNA biosynthetic process
2	H17	-0.676228	1.00047	-0.366658	1.18232	-0.807781	-0.670881	RAD21	5885	NM_006265	22	124.955	Q4	RAD21 cohesin complex component	GO:0007131 reciprocal meiotic recombination;GO:0071168 protein localization to chromatin;GO:0007127 meiosis I
2	H21	-0.444729	0.91469	0.308021	1.33096	-0.35026	-1.24654	RARA	5914	NM_000964	22	25.4705	Q4	retinoic acid receptor alpha	GO:0045630 positive regulation of T-helper 2 cell differentiation;GO:0045628 regulation of T-helper 2 cell differentiation;GO:0045624 positive regulation of T-helper cell differentiation
2	H22	-1.52695	1.67391	-1.81138	1.16241	-0.924945	-0.184227	RARB	5915	NM_016152	14	0.197366	Q2	retinoic acid receptor beta	GO:0003417 growth plate cartilage development;GO:0003148 outflow tract septum morphogenesis;GO:0003406 retinal pigment epithelium development
2	I03	-2.14646	1.62522	-1.87094	1.33746	-0.57819	0.4504	RB1	5925	NM_000321	15	12.5402	Q4	retinoblastoma 1	GO:0045842 positive regulation of mitotic metaphase/anaphase transition;GO:0007070 negative regulation of transcription from RNA polymerase II promoter during mitosis;GO:0045651 positive regulation of macrophage differentiation
1	B13	-2.12839	1.64011	-2.63198	1.40307	0.210907	0.422516	ARID4A	5926	NM_023001	19	4.42383	Q3	AT-rich interaction domain 4A	GO:0034773 histone H4-K20 trimethylation;GO:0097368 establishment of Sertoli cell barrier;GO:0036124 histone H3-K9 trimethylation
1	N03	-0.776745	2.63269	-1.45525	2.05137	-1.55958	-0.380804	KDM5A	5927	NM_001042603	11	10.9187	Q4	lysine demethylase 5A	GO:1901726 negative regulation of histone deacetylase activity;GO:0031064 negative regulation of histone deacetylation;GO:1901725 regulation of histone deacetylase activity
2	I04	-1.21753	1.71241	-1.33034	1.27509	-0.55642	1.00566	RBBP4	5928	NM_005610	7	24.0834	Q4	retinoblastoma binding protein 4	GO:0034080 CENP-A containing nucleosome assembly;GO:0006335 DNA replication-dependent nucleosome assembly;GO:0006336 DNA replication-independent nucleosome assembly
2	I05	-1.29086	2.21525	-1.14653	1.26563	-0.524528	0.637746	RBBP5	5929	NM_005057	7	11.3404	Q4	retinoblastoma binding protein 5	GO:0051568 histone H3-K4 methylation;GO:0034968 histone lysine methylation;GO:0016571 histone methylation
2	I06	-1.50229	1.58918	-0.591486	1.59728	-0.302595	0.666954	RBBP7	5931	NM_002893	7	51.3213	Q4	retinoblastoma binding protein 7	GO:0034080 CENP-A containing nucleosome assembly;GO:0070370 cellular heat acclimation;GO:0006336 DNA replication-independent nucleosome assembly
2	I07	-1.43875	1.47557	-0.868023	1.47175	-0.231769	0.58117	RBL1	5933	NM_002895	7	8.14664	Q3	retinoblastoma-like 1	GO:0043550 regulation of lipid kinase activity;GO:0006367 transcription initiation from RNA polymerase II promoter;GO:0000122 negative regulation of transcription from RNA polymerase II promoter
2	I12	-1.94238	1.9523	-1.68594	2.06167	0.0307174	0.784196	RET	5979	NM_020630	10	0.126324	Q2	ret proto-oncogene	GO:1903263 positive regulation of serine phosphorylation of STAT3 protein;GO:0072300 positive regulation of metanephric glomerulus development;GO:1903261 regulation of serine phosphorylation of STAT3 protein
2	I14	-2.24506	1.71903	-1.12396	1.67605	-1.35146	-0.22623	RING1	6015	NM_002931	14	49.9439	Q4	ring finger protein 1	GO:0035518 histone H2A monoubiquitination;GO:0033522 histone H2A ubiquitination;GO:0010390 histone monoubiquitination
2	I15	-2.07229	0.989144	-0.978309	0.298862	-0.104757	0.0808981	RNF2	6045	NM_007212	23	10.1635	Q3	ring finger protein 2	GO:0036353 histone H2A-K119 monoubiquitination;GO:0035518 histone H2A monoubiquitination;GO:0033522 histone H2A ubiquitination
1	D04	-1.69206	2.15351	-1.60654	1.47821	-0.562727	1.24218	BRD2	6046	NM_001113182	10	49.3439	Q4	bromodomain containing 2	GO:0006334 nucleosome assembly;GO:0031497 chromatin assembly;GO:0007283 spermatogenesis
2	I18	-0.68575	1.31599	-0.39573	1.35973	-0.697753	-0.657564	RPA1	6117	NM_002945	22	48.2121	Q4	replication protein A1	GO:0032201 telomere maintenance via semi-conservative replication;GO:0042276 error-prone translesion synthesis;GO:0070987 error-free translesion synthesis
2	I19	-1.35754	1.4598	-0.194127	1.71729	0.510701	0.0631387	RPA3	6119	NM_002947	8	48.251	Q4	replication protein A3	GO:0032201 telomere maintenance via semi-conservative replication;GO:0042276 error-prone translesion synthesis;GO:0070987 error-free translesion synthesis
2	I22	-1.75702	1.3183	-1.34948	0.501495	-0.393118	-0.3123	SAFB	6294	NM_002967	13	59.7584	Q4	scaffold attachment factor B	GO:0030520 intracellular estrogen receptor signaling pathway;GO:0030518 intracellular steroid hormone receptor signaling pathway;GO:0050684 regulation of mRNA processing
2	J03	-2.86081	0.0745082	-1.51712	1.03157	0.325897	0.70587	SATB1	6304	NM_002971	24	2.65293	Q3	SATB homeobox 1	GO:0043374 CD8-positive, alpha-beta T cell differentiation;GO:0043367 CD4-positive, alpha-beta T cell differentiation;GO:0036037 CD8-positive, alpha-beta T cell activation
2	J05	-0.555288	0.8836	-0.985263	0.573278	-0.329924	0.616013	SET	6418	NM_003011	23	89.2182	Q4	SET nuclear proto-oncogene	GO:0035067 negative regulation of histone acetylation;GO:2000757 negative regulation of peptidyl-lysine acetylation;GO:0034047 regulation of protein phosphatase type 2A activity
2	J15	-1.38728	1.83006	-1.96751	1.29487	-1.00396	-0.15915	SETMAR	6419	NM_006515	14	10.97	Q4	SET domain and mariner transposase fusion gene	GO:0097676 histone H3-K36 dimethylation;GO:2001034 positive regulation of double-strand break repair via nonhomologous end joining;GO:0010452 histone H3-K36 methylation
2	K10	-1.63707	1.75169	-1.75742	1.82117	-0.185933	0.764348	SMARCA1	6594	NM_139035	10	14.1568	Q4	SWI/SNF related, matrix associated, actin dependent regulator of chromatin, subfamily a, member 1	GO:0000733 DNA strand renaturation;GO:0043044 ATP-dependent chromatin remodeling;GO:0006338 chromatin remodeling
2	K11	-2.8202	0.857411	-2.12108	1.22455	-1.07168	0.755966	SMARCA2	6595	NM_003070	15	8.34624	Q3	SWI/SNF related, matrix associated, actin dependent regulator of chromatin, subfamily a, member 2	GO:0007286 spermatid development;GO:0048515 spermatid differentiation;GO:0000122 negative regulation of transcription from RNA polymerase II promoter
1	L21	-1.97792	1.28897	-1.75672	1.55613	0.214484	0.671692	HLTF	6596	NM_139048	4	12.2052	Q4	helicase-like transcription factor	GO:0006301 postreplication repair;GO:0000209 protein polyubiquitination;GO:0045944 positive regulation of transcription from RNA polymerase II promoter
2	K12	-0.742289	1.26857	-0.45174	1.0147	0.0283515	0.686396	SMARCA4	6597	NM_003072	2	45.215	Q4	SWI/SNF related, matrix associated, actin dependent regulator of chromatin, subfamily a, member 4	GO:1902661 positive regulation of glucose mediated signaling pathway;GO:1901838 positive regulation of transcription of nuclear large rRNA transcript from RNA polymerase I promoter;GO:1902659 regulation of glucose mediated signaling pathway
2	K16	-1.74784	1.53769	-1.10463	0.777539	-0.461245	0.208597	SMARCB1	6598	NM_001007468	13	114.477	Q4	SWI/SNF related, matrix associated, actin dependent regulator of chromatin, subfamily b, member 1	GO:1900110 negative regulation of histone H3-K9 dimethylation;GO:1900113 negative regulation of histone H3-K9 trimethylation;GO:2000617 positive regulation of histone H3-K9 acetylation
2	K17	-2.40161	1.40076	-1.86623	1.09891	-0.0359914	-0.380704	SMARCC1	6599	NM_003074	13	53.6662	Q4	SWI/SNF related, matrix associated, actin dependent regulator of chromatin subfamily c member 1	GO:0032435 negative regulation of proteasomal ubiquitin-dependent protein catabolic process;GO:1901799 negative regulation of proteasomal protein catabolic process;GO:0032434 regulation of proteasomal ubiquitin-dependent protein catabolic process
2	K18	-2.56673	1.08713	-1.11661	1.65678	-0.28877	-0.443588	SMARCC2	6601	NM_003075	13	32.6305	Q4	SWI/SNF related, matrix associated, actin dependent regulator of chromatin subfamily c member 2	GO:0021882 regulation of transcription from RNA polymerase II promoter involved in forebrain neuron fate commitment;GO:0021898 commitment of multipotent stem cells to neuronal lineage in forebrain;GO:0021877 forebrain neuron fate commitment
2	K19	-2.11797	1.82324	-1.61988	1.9891	0.244726	0.192771	SMARCD1	6602	NM_139071	9	39.833	Q4	SWI/SNF related, matrix associated, actin dependent regulator of chromatin, subfamily d, member 1	GO:0048096 chromatin-mediated maintenance of transcription;GO:0006337 nucleosome disassembly;GO:0031498 chromatin disassembly
2	K20	-1.4856	1.58103	-1.65464	1.11546	-0.560779	-1.01465	SMARCD2	6603	NM_003077	17	24.5561	Q4	SWI/SNF related, matrix associated, actin dependent regulator of chromatin, subfamily d, member 2	GO:0006337 nucleosome disassembly;GO:0031498 chromatin disassembly;GO:0043044 ATP-dependent chromatin remodeling
2	K21	-1.97732	1.55474	-1.77961	1.5804	-0.24466	-0.0918524	SMARCD3	6604	NM_001003802	9	8.34602	Q3	SWI/SNF related, matrix associated, actin dependent regulator of chromatin, subfamily d, member 3	GO:0003219 cardiac right ventricle formation;GO:0003139 secondary heart field specification;GO:0003211 cardiac ventricle formation
2	K22	-2.02683	1.33349	-0.848759	1.4055	0.107686	0.7718	SMARCE1	6605	NM_003079	4	67.4818	Q4	SWI/SNF related, matrix associated, actin dependent regulator of chromatin, subfamily e, member 1	GO:0006337 nucleosome disassembly;GO:0031498 chromatin disassembly;GO:0043044 ATP-dependent chromatin remodeling
2	L16	-2.14731	0.773719	-1.39229	1.67104	-0.986502	-0.237718	SNAI1	6615	NM_005985	14	8.47219	Q3	snail family zinc finger 1	GO:0060806 negative regulation of cell differentiation involved in embryonic placenta development;GO:0060800 regulation of cell differentiation involved in embryonic placenta development;GO:0010957 negative regulation of vitamin D biosynthetic process
2	L17	0.741614	2.17661	0.0660495	2.08224	-0.243154	0.122142	SNAPC4	6621	NM_003086	1	6.68256	Q3	small nuclear RNA activating complex polypeptide 4	GO:0042796 snRNA transcription from RNA polymerase III promoter;GO:0042795 snRNA transcription from RNA polymerase II promoter;GO:0009301 snRNA transcription
2	L22	-1.74489	1.7282	-1.30096	2.00983	-0.0553582	0.318726	SOX2	6657	NM_003106	9	1.92054	Q3	SRY-box 2	GO:0001714 endodermal cell fate specification;GO:0021984 adenohypophysis development;GO:0001711 endodermal cell fate commitment
2	M04	-1.71513	0.357823	-0.942656	0.364739	-0.828593	0.107609	SOX9	6662	NM_000346	23	35.7441	Q4	SRY-box 9	GO:0090190 positive regulation of branching involved in ureteric bud morphogenesis;GO:0090189 regulation of branching involved in ureteric bud morphogenesis;GO:0072289 metanephric nephron tubule formation
2	L20	-2.91846	1.30942	-2.3918	2.03111	-0.846524	-0.185471	SOX10	6663	NM_006941	15	0.0415356	Q2	SRY-box 10	GO:0002052 positive regulation of neuroblast proliferation;GO:0001755 neural crest cell migration;GO:0030318 melanocyte differentiation
2	L21	-1.25925	1.40226	-0.634115	2.76791	-0.360847	-0.454748	SOX12	6666	NM_006943	12	44.7822	Q4	SRY-box 12	GO:0045944 positive regulation of transcription from RNA polymerase II promoter;GO:0021510 spinal cord development;GO:0045893 positive regulation of transcription, DNA-templated
2	M05	-1.18295	1.80132	-1.43882	1.01601	-0.377774	0.621262	SP3	6670	NM_003111	7	20.1599	Q4	Sp3 transcription factor	GO:0001829 trophectodermal cell differentiation;GO:0043353 enucleate erythrocyte differentiation;GO:0048596 embryonic camera-type eye morphogenesis
2	M08	-1.26963	1.19261	-0.876658	2.14253	-1.25545	0.405039	SSRP1	6749	NM_003146	6	211.656	Q4	structure specific recognition protein 1	GO:0050434 positive regulation of viral transcription;GO:0046782 regulation of viral transcription;GO:0006368 transcription elongation from RNA polymerase II promoter
2	M09	-1.68162	2.27873	-1.5276	2.55383	-0.963797	0.926553	STAT3	6774	NM_213662	6	32.7438	Q4	signal transducer and activator of transcription 3	GO:0045820 negative regulation of glycolytic process;GO:2001171 positive regulation of ATP biosynthetic process;GO:1902728 positive regulation of growth factor dependent skeletal muscle satellite cell proliferation
2	M10	-2.43623	1.01501	-2.20824	0.359202	-0.653417	-0.00491225	STAT6	6778	NM_003153	20	23.5243	Q4	signal transducer and activator of transcription 6	GO:0002296 T-helper 1 cell lineage commitment;GO:0002295 T-helper cell lineage commitment;GO:0048295 positive regulation of isotype switching to IgE isotypes
2	M12	-2.9769	0.77237	-2.30747	1.39093	-1.18215	0.787729	STK4	6789	NM_006282	15	14.5219	Q4	serine/threonine kinase 4	GO:0060800 regulation of cell differentiation involved in embryonic placenta development;GO:1902043 positive regulation of extrinsic apoptotic signaling pathway via death domain receptors;GO:0001569 patterning of blood vessels
1	C11	-0.129457	2.09545	0.0820769	1.38591	-1.16801	-0.0597292	AURKA	6790	NM_198437	11	68.2259	Q4	aurora kinase A	GO:0007057 spindle assembly involved in female meiosis I;GO:0007056 spindle assembly involved in female meiosis;GO:1900195 positive regulation of oocyte maturation
2	M11	-2.30204	1.70358	-2.43094	1.27138	-1.27237	-0.242571	STK11	6794	NM_000455	14	21.1696	Q4	serine/threonine kinase 11	GO:0045059 positive thymic T cell selection;GO:0045061 thymic T cell selection;GO:0043368 positive T cell selection
2	M17	-1.67668	1.04383	-1.44183	0.850335	0.312109	0.634831	SUPT4H1	6827	NM_003168	4	57.9765	Q4	SPT4 homolog, DSIF elongation factor subunit	GO:0034244 negative regulation of transcription elongation from RNA polymerase II promoter;GO:0032785 negative regulation of DNA-templated transcription, elongation;GO:0032786 positive regulation of DNA-templated transcription, elongation
2	M18	-1.40891	0.810043	-1.316	1.17689	-0.0252202	0.0423711	SUPT5H	6829	NM_001111020	13	54.3753	Q4	SPT5 homolog, DSIF elongation factor subunit	GO:1900364 negative regulation of mRNA polyadenylation;GO:0031441 negative regulation of mRNA 3'-end processing;GO:1900363 regulation of mRNA polyadenylation
2	M19	-0.959791	1.57614	-1.35795	1.42198	-1.13492	0.548573	SUV39H1	6839	NM_003173	7	25.9609	Q4	suppressor of variegation 3-9 homolog 1	GO:0036123 histone H3-K9 dimethylation;GO:0036124 histone H3-K9 trimethylation;GO:0051567 histone H3-K9 methylation
2	N04	-1.72714	0.299731	-1.62229	-0.194025	-0.594673	0.979035	TADA2A	6871	NM_133439	23	13.1376	Q4	transcriptional adaptor 2A	GO:0035066 positive regulation of histone acetylation;GO:0035065 regulation of histone acetylation;GO:0043966 histone H3 acetylation
2	N06	-2.24461	0.857266	-2.64061	0.38614	-0.378568	-0.11405	TAF1	6872	NM_004606	20	8.70699	Q3	TATA-box binding protein associated factor 1	GO:0060261 positive regulation of transcription initiation from RNA polymerase II promoter;GO:0032436 positive regulation of proteasomal ubiquitin-dependent protein catabolic process;GO:0051123 RNA polymerase II transcriptional preinitiation complex assembly
2	N09	-2.24012	0.580368	-1.48284	0.750765	-0.574498	0.345477	TCEA1	6917	NM_201437	20	2.69684	Q3	transcription elongation factor A1	GO:1901919 positive regulation of exoribonuclease activity;GO:1901917 regulation of exoribonuclease activity;GO:0050434 positive regulation of viral transcription
2	N11	-2.71943	0.152259	-1.82725	0.344749	-0.719848	0.869363	TCF7L2	6934	NM_030756	24	11.0771	Q4	transcription factor 7 like 2	GO:0044334 canonical Wnt signaling pathway involved in positive regulation of epithelial to mesenchymal transition;GO:0010909 positive regulation of heparan sulfate proteoglycan biosynthetic process;GO:1902730 positive regulation of proteoglycan biosynthetic process
3	B09	-2.35869	1.60754	-1.36846	2.05582	-0.454535	0.749796	VPS72	6944	NM_005997	10	44.3537	Q4	vacuolar protein sorting 72 homolog	GO:0043486 histone exchange;GO:0043044 ATP-dependent chromatin remodeling;GO:0000122 negative regulation of transcription from RNA polymerase II promoter
2	N12	-2.98059	0.811477	-2.17132	0.856943	-0.020557	0.998384	TERF1	7013	NM_003218	24	6.33732	Q3	telomeric repeat binding factor 1	GO:0032214 negative regulation of telomere maintenance via semi-conservative replication;GO:0007094 mitotic spindle assembly checkpoint;GO:1904850 negative regulation of establishment of protein localization to telomere
2	N13	-0.765817	1.7813	-1.3685	1.42299	0.298114	0.878429	TERF2	7014	NM_005652	2	14.148	Q4	telomeric repeat binding factor 2	GO:0032214 negative regulation of telomere maintenance via semi-conservative replication;GO:1903824 negative regulation of telomere single strand break repair;GO:0032208 negative regulation of telomere maintenance via recombination
2	N14	-1.79787	1.81363	-1.58905	2.0223	-0.438273	0.227493	TERT	7015	NM_198255	9	0.171597	Q2	telomerase reverse transcriptase	GO:1903704 negative regulation of production of siRNA involved in RNA interference;GO:0090065 regulation of production of siRNA involved in RNA interference;GO:1900369 negative regulation of RNA interference
2	N18	-1.54234	-0.227432	-0.395811	0.352445	-0.280103	-0.21079	TNP1	7141	NM_003284	22	0	Q1	transition protein 1	GO:0035042 fertilization, exchange of chromosomal proteins;GO:0007290 spermatid nucleus elongation;GO:0035041 sperm chromatin decondensation
2	N19	-1.33233	-0.0778157	-2.61616	-0.126902	-1.10607	0.0182669	TOP1	7150	NM_003286	25	45.0031	Q4	topoisomerase (DNA) I	GO:0006265 DNA topological change;GO:0040016 embryonic cleavage;GO:0016925 protein sumoylation
2	N22	-4.81169	-0.818442	-3.49468	0.0775388	-3.80758	-2.28327	TP53	7157	NM_000546	21	24.2224	Q4	tumor protein p53	GO:1900740 positive regulation of protein insertion into mitochondrial membrane involved in apoptotic signaling pathway;GO:1900739 regulation of protein insertion into mitochondrial membrane involved in apoptotic signaling pathway;GO:1901030 positive regulation of mitochondrial outer membrane permeabilization involved in apoptotic signaling pathway
1	B03	-1.52747	2.15406	-1.14377	2.25785	-0.493984	1.08632	TP53BP1	7158	NM_005657	10	18.1642	Q4	tumor protein p53 binding protein 1	GO:0071481 cellular response to X-ray;GO:0051091 positive regulation of sequence-specific DNA binding transcription factor activity;GO:0006303 double-strand break repair via nonhomologous end joining
2	O14	-0.649773	1.87543	-0.490202	1.15719	-1.20844	-0.201761	TTK	7272	NM_003318	18	14.7905	Q4	TTK protein kinase	GO:0007094 mitotic spindle assembly checkpoint;GO:0071174 mitotic spindle checkpoint;GO:0045841 negative regulation of mitotic metaphase/anaphase transition
1	L10	-0.577167	1.90508	-0.489048	1.89799	-0.895597	-0.232762	HIRA	7290	NM_003325	11	36.7023	Q4	histone cell cycle regulator	GO:0006336 DNA replication-independent nucleosome assembly;GO:0034724 DNA replication-independent nucleosome organization;GO:0006334 nucleosome assembly
2	O15	-0.0574856	1.77261	-0.796137	1.07908	-0.366203	0.48958	UBA52	7311	NM_003333	18	126.487	Q4	ubiquitin A-52 residue ribosomal protein fusion product 1	GO:0006977 DNA damage response, signal transduction by p53 class mediator resulting in cell cycle arrest;GO:0051437 positive regulation of ubiquitin-protein ligase activity involved in regulation of mitotic cell cycle transition;GO:0035666 TRIF-dependent toll-like receptor signaling pathway
2	O16	-2.09811	1.29929	-1.48781	0.226495	-0.468142	0.967142	UBE2A	7319	NM_003336	23	13.4805	Q4	ubiquitin conjugating enzyme E2 A	GO:0033522 histone H2A ubiquitination;GO:0070979 protein K11-linked ubiquitination;GO:0070936 protein K48-linked ubiquitination
2	O17	-1.59023	1.86729	-1.71053	1.3485	-0.20094	1.25174	UBE2B	7320	NM_003337	10	8.83769	Q3	ubiquitin conjugating enzyme E2 B	GO:0010845 positive regulation of reciprocal meiotic recombination;GO:0033128 negative regulation of histone phosphorylation;GO:0051026 chiasma assembly
2	O18	-1.5086	1.31729	-0.545988	1.63117	0.672957	-0.10011	UBE2E1	7324	NM_003341	8	46.368	Q4	ubiquitin conjugating enzyme E2 E1	GO:0007094 mitotic spindle assembly checkpoint;GO:0071174 mitotic spindle checkpoint;GO:0045841 negative regulation of mitotic metaphase/anaphase transition
2	O19	-2.51005	1.82267	-1.71356	1.70133	0.00997897	2.25436	UBE2I	7329	NM_003345	3	112.898	Q4	ubiquitin conjugating enzyme E2 I	GO:1903755 positive regulation of SUMO transferase activity;GO:1903182 regulation of SUMO transferase activity;GO:0070911 global genome nucleotide-excision repair
2	M15	-1.99073	1.5569	-1.43394	0.445702	-0.455534	0.0407834	SUMO1	7341	NM_001005781	13	44.2181	Q4	small ubiquitin-like modifier 1	GO:1902260 negative regulation of delayed rectifier potassium channel activity;GO:1901896 positive regulation of calcium-transporting ATPase activity;GO:1903817 negative regulation of voltage-gated potassium channel activity
2	O20	-1.91121	2.21203	-1.03346	2.52007	0.0595148	0.79943	USF1	7391	NM_007122	5	16.538	Q4	upstream transcription factor 1	GO:0000432 positive regulation of transcription from RNA polymerase II promoter by glucose;GO:0000436 carbon catabolite activation of transcription from RNA polymerase II promoter;GO:0000430 regulation of transcription from RNA polymerase II promoter by glucose
3	3B06	-0.72569	1.72762	-1.07741	1.84092	-0.409996	0.460358	KDM6A	7403	NM_021140	7	4.97578	Q3	lysine demethylase 6A	GO:0071557 histone H3-K27 demethylation;GO:0001843 neural tube closure;GO:0051568 histone H3-K4 methylation
3	B12	-0.529806	2.22453	-1.15136	0.561411	-0.232178	0.412771	WHSC1	7468	NM_007331	18	19.9951	Q4	Wolf-Hirschhorn syndrome candidate 1	GO:0048298 positive regulation of isotype switching to IgA isotypes;GO:0048296 regulation of isotype switching to IgA isotypes;GO:0045830 positive regulation of isotype switching
3	B14	-2.2323	1.12173	-0.143006	2.82808	-0.697563	0.0940506	WNT5A	7474	NM_003392	12	7.09422	Q3	Wnt family member 5A	GO:0036517 chemoattraction of serotonergic neuron axon;GO:0090179 planar cell polarity pathway involved in neural tube closure;GO:0036518 chemorepulsion of dopaminergic neuron axon
3	B22	-1.26335	1.7637	-0.300789	2.32462	-0.259491	0.963092	YY1	7528	NM_003403	5	35.4148	Q4	YY1 transcription factor	GO:0010225 response to UV-C;GO:0034644 cellular response to UV;GO:0000724 double-strand break repair via homologous recombination
3	B16	-0.833096	0.76183	-1.27401	2.78701	-0.12278	0.795856	YWHAB	7529	NM_139323	12	157.826	Q4	tyrosine 3-monooxygenase/tryptophan 5-monooxygenase activation protein beta	GO:1900740 positive regulation of protein insertion into mitochondrial membrane involved in apoptotic signaling pathway;GO:1900739 regulation of protein insertion into mitochondrial membrane involved in apoptotic signaling pathway;GO:1901030 positive regulation of mitochondrial outer membrane permeabilization involved in apoptotic signaling pathway
3	B17	0.305516	1.87275	-0.470499	1.72755	-0.933251	-0.136438	YWHAE	7531	NM_006761	11	337.17	Q4	tyrosine 3-monooxygenase/tryptophan 5-monooxygenase activation protein epsilon	GO:1900740 positive regulation of protein insertion into mitochondrial membrane involved in apoptotic signaling pathway;GO:1900739 regulation of protein insertion into mitochondrial membrane involved in apoptotic signaling pathway;GO:1901030 positive regulation of mitochondrial outer membrane permeabilization involved in apoptotic signaling pathway
3	B18	-1.58952	1.22273	-0.781732	2.38617	-1.10012	-0.256002	YWHAG	7532	NM_012479	12	103.85	Q4	tyrosine 3-monooxygenase/tryptophan 5-monooxygenase activation protein gamma	GO:1900740 positive regulation of protein insertion into mitochondrial membrane involved in apoptotic signaling pathway;GO:1900739 regulation of protein insertion into mitochondrial membrane involved in apoptotic signaling pathway;GO:1901030 positive regulation of mitochondrial outer membrane permeabilization involved in apoptotic signaling pathway
3	B19	-0.717114	2.38858	-0.641875	2.38868	-0.763404	-0.172312	YWHAH	7533	NM_003405	6	125.651	Q4	tyrosine 3-monooxygenase/tryptophan 5-monooxygenase activation protein eta	GO:1900740 positive regulation of protein insertion into mitochondrial membrane involved in apoptotic signaling pathway;GO:1900739 regulation of protein insertion into mitochondrial membrane involved in apoptotic signaling pathway;GO:1901030 positive regulation of mitochondrial outer membrane permeabilization involved in apoptotic signaling pathway
3	B21	-0.406289	1.66294	-0.522804	1.79635	-1.4601	0.518916	YWHAZ	7534	NM_003406	6	156.449	Q4	tyrosine 3-monooxygenase/tryptophan 5-monooxygenase activation protein zeta	GO:1900740 positive regulation of protein insertion into mitochondrial membrane involved in apoptotic signaling pathway;GO:1900739 regulation of protein insertion into mitochondrial membrane involved in apoptotic signaling pathway;GO:1901030 positive regulation of mitochondrial outer membrane permeabilization involved in apoptotic signaling pathway
3	C12	-0.307446	1.78502	0.377401	2.11216	-0.244522	0.19408	ZNF24	7572	NM_006965	1	9.95679	Q3	zinc finger protein 24	GO:0042552 myelination;GO:0008366 axon ensheathment;GO:0045892 negative regulation of transcription, DNA-templated
2	F03	-3.29005	-1.567	-0.444088	0.48389	-0.427345	0.759603	PCGF2	7703	NM_007144	24	37.4703	Q4	polycomb group ring finger 2	GO:0016573 histone acetylation;GO:0018393 internal peptidyl-lysine acetylation;GO:0048704 embryonic skeletal system morphogenesis
2	G16	-1.99051	1.70449	-0.717133	1.31892	0.148623	0.165995	PRDM2	7799	NM_001007257	8	7.01118	Q3	PR domain 2	GO:0034968 histone lysine methylation;GO:0008340 determination of adult lifespan;GO:0016571 histone methylation
1	D11	-0.879949	2.11631	-0.967271	2.36442	-0.793885	0.783502	BRPF1	7862	NM_004634	6	11.8221	Q4	bromodomain and PHD finger containing 1	GO:0043966 histone H3 acetylation;GO:0016573 histone acetylation;GO:0018393 internal peptidyl-lysine acetylation
2	K08	0.221662	1.85665	-0.662604	1.7268	-0.87517	0.660394	SLBP	7884	NM_006527	18	41.5959	Q4	stem-loop binding protein	GO:0006398 mRNA 3'-end processing by stem-loop binding and cleavage;GO:0006406 mRNA export from nucleus;GO:0033260 nuclear DNA replication
1	H03	-1.28146	1.55809	-0.983809	1.28291	-1.48324	-0.00883505	DEK	7913	NM_003472	14	83.3409	Q4	DEK proto-oncogene	GO:2001032 regulation of double-strand break repair via nonhomologous end joining;GO:2000779 regulation of double-strand break repair;GO:0006303 double-strand break repair via nonhomologous end joining
1	O19	-1.6036	2.54954	-0.998395	2.41957	-0.390944	0.484827	MAFK	7975	NM_002360	6	64.9164	Q4	v-maf avian musculoaponeurotic fibrosarcoma oncogene homolog K	GO:0045944 positive regulation of transcription from RNA polymerase II promoter;GO:0045893 positive regulation of transcription, DNA-templated;GO:0006357 regulation of transcription from RNA polymerase II promoter
2	C18	-2.32407	1.75207	-1.39125	2.14532	0.185054	0.654925	KAT6A	7994	NM_006766	10	11.5303	Q4	lysine acetyltransferase 6A	GO:0043966 histone H3 acetylation;GO:0016573 histone acetylation;GO:0018393 internal peptidyl-lysine acetylation
1	D05	-1.23413	1.50775	-1.06906	0.811968	-0.995681	1.05939	BRD3	8019	NM_007371	7	10.5209	Q3	bromodomain containing 3	GO:0006357 regulation of transcription from RNA polymerase II promoter;GO:0006366 transcription from RNA polymerase II promoter;GO:0016568 chromatin modification
2	B17	1.40017	2.38669	0.331742	1.04242	-1.14665	-0.646633	MLL2	8085	NM_003482	11	11.4363	Q4	lysine methyltransferase 2D	GO:0001555 oocyte growth;GO:0033148 positive regulation of intracellular estrogen receptor signaling pathway;GO:0033145 positive regulation of intracellular steroid hormone receptor signaling pathway
3	B15	1.21925	2.55636	0.639686	1.57515	0.667968	-0.772647	YEATS4	8089	NM_006530	1	7.84489	Q3	YEATS domain containing 4	GO:0043968 histone H2A acetylation;GO:0043967 histone H4 acetylation;GO:0016573 histone acetylation
1	M05	-1.6504	0.12307	-0.623473	1.13284	-1.4872	-1.3593	HMGA2	8091	NM_003484	21	10.487	Q3	high mobility group AT-hook 2	GO:0035978 histone H2A-S139 phosphorylation;GO:0045869 negative regulation of single stranded viral RNA replication via double stranded DNA intermediate;GO:2000685 positive regulation of cellular response to X-ray
2	D11	-1.7357	0.847172	-1.3677	0.553037	0.805732	0.99779	NCOA3	8202	NM_006534	4	10.2553	Q3	nuclear receptor coactivator 3	GO:0045618 positive regulation of keratinocyte differentiation;GO:0035624 receptor transactivation;GO:0045606 positive regulation of epidermal cell differentiation
1	E18	-0.242515	2.0375	-0.380074	1.52193	-0.220727	0.058489	CHAF1B	8208	NM_005441	18	14.3026	Q4	chromatin assembly factor 1 subunit B	GO:0006335 DNA replication-dependent nucleosome assembly;GO:0002230 positive regulation of defense response to virus by host;GO:0098779 mitophagy in response to mitochondrial depolarization
1	N05	-0.52752	1.92567	-0.219459	2.71015	-0.727469	0.241046	KDM5C	8242	NM_004187	6	24.856	Q4	lysine demethylase 5C	GO:0034720 histone H3-K4 demethylation;GO:0070076 histone lysine demethylation;GO:0016577 histone demethylation
2	L03	-2.53306	-0.0227957	-2.20433	0.261357	-0.900728	0.386688	SMC1A	8243	NM_006306	25	38.1378	Q4	structural maintenance of chromosomes 1A	GO:0032876 negative regulation of DNA endoreduplication;GO:0007052 mitotic spindle organization;GO:0032875 regulation of DNA endoreduplication
1	N06	-0.821354	2.67916	-0.670553	2.71122	-1.81323	0.391992	KDM5D	8284	NM_004653	6	0.00851998	Q1	lysine demethylase 5D	GO:0034720 histone H3-K4 demethylation;GO:0070076 histone lysine demethylation;GO:0002457 T cell antigen processing and presentation
1	B09	-1.55915	2.1905	-0.808617	2.53148	-0.392823	0.864006	ARID1A	8289	NM_139135	5	29.7734	Q4	AT-rich interaction domain 1A	GO:0003408 optic cup formation involved in camera-type eye development;GO:0002072 optic cup morphogenesis involved in camera-type eye development;GO:0006344 maintenance of chromatin silencing
1	L20	-1.43597	0.905202	-0.949559	1.07128	0.0643808	0.836663	HIST3H3	8290	NM_003493	4	0	Q1	histone cluster 3, H3	GO:0032460 negative regulation of protein oligomerization;GO:0051290 protein heterotetramerization;GO:0006303 double-strand break repair via nonhomologous end joining
1	L15	-1.49367	1.01591	-1.94386	1.17602	-0.310072	1.00362	HIST1H2BO	8348	NM_003527	19	0.560011	Q2	histone cluster 1, H2bo	GO:0006334 nucleosome assembly;GO:0031497 chromatin assembly;GO:0034728 nucleosome organization
1	L17	-1.0682	1.60557	-0.947788	1.57635	0.744902	1.019	HIST2H2BE	8349	NM_003528	2	13.8073	Q4	histone cluster 2, H2be	GO:0002227 innate immune response in mucosa;GO:0019731 antibacterial humoral response;GO:0050830 defense response to Gram-positive bacterium
1	L16	-1.47415	1.56474	-1.46549	1.47405	-0.117362	0.538557	HIST1H3E	8353	NM_003532	7	0.411688	Q2	histone cluster 1, H3e	GO:0000183 chromatin silencing at rDNA;GO:0006335 DNA replication-dependent nucleosome assembly;GO:0032776 DNA methylation on cytosine
1	L19	-1.88776	1.40765	-1.28725	1.90771	0.648611	0.74205	HIST2H4A	8370	NM_003548	4	0.0600379	Q2	histone cluster 2, H4a	GO:0035574 histone H4-K20 demethylation;GO:0045653 negative regulation of megakaryocyte differentiation;GO:0000183 chromatin silencing at rDNA
3	B07	-2.0468	0.573307	-1.54354	1.84655	-0.23057	0.857575	UXT	8409	NM_004182	19	69.0096	Q4	ubiquitously expressed prefoldin like chaperone	GO:0047497 mitochondrion transport along microtubule;GO:0034643 establishment of mitochondrion localization, microtubule-mediated;GO:0051654 establishment of mitochondrion localization
2	D19	-2.44178	0.734297	-1.49812	1.55642	-0.965043	0.338483	NR0B2	8431	NM_021969	13	0.074823	Q2	nuclear receptor subfamily 0 group B member 2	GO:0032024 positive regulation of insulin secretion;GO:0090277 positive regulation of peptide hormone secretion;GO:0050796 regulation of insulin secretion
2	H19	-1.93829	1.22304	-1.46674	1.34615	-0.545113	0.223523	RAD54L	8438	NM_003579	13	15.4545	Q4	RAD54-like (S. cerevisiae)	GO:0000733 DNA strand renaturation;GO:0008340 determination of adult lifespan;GO:0000724 double-strand break repair via homologous recombination
1	G15	-1.44186	1.5031	-1.3565	1.88376	-0.494385	0.142526	CUL4B	8450	NM_001079872	9	15.1018	Q4	cullin 4B	GO:0035518 histone H2A monoubiquitination;GO:0033522 histone H2A ubiquitination;GO:0010390 histone monoubiquitination
1	G14	-1.88509	1.92062	-1.27005	2.24178	-0.100328	1.19761	CUL4A	8451	NM_003589	10	41.9552	Q4	cullin 4A	GO:0030853 negative regulation of granulocyte differentiation;GO:0030852 regulation of granulocyte differentiation;GO:2000819 regulation of nucleotide-excision repair
2	O13	-1.46334	1.78008	-0.628981	0.821417	-0.354876	0.586385	TTF2	8458	NM_003594	7	20.9347	Q4	transcription termination factor, RNA polymerase II	GO:0006369 termination of RNA polymerase II transcription;GO:0006353 DNA-templated transcription, termination;GO:0008380 RNA splicing
2	K13	-1.89615	1.49276	-0.930687	0.0152476	-0.366748	0.221697	SMARCA5	8467	NM_003601	23	18.8376	Q4	SWI/SNF related, matrix associated, actin dependent regulator of chromatin, subfamily a, member 5	GO:0000183 chromatin silencing at rDNA;GO:0034080 CENP-A containing nucleosome assembly;GO:0016584 nucleosome positioning
2	E06	-2.51381	1.47053	-1.73529	1.28913	-0.290205	1.00743	OGT	8473	NM_181672	19	14.2424	Q4	O-linked N-acetylglucosamine (GlcNAc) transferase	GO:0061087 positive regulation of histone H3-K27 methylation;GO:0051571 positive regulation of histone H3-K4 methylation;GO:0061085 regulation of histone H3-K27 methylation
1	L11	0.297844	2.12427	1.26608	2.60822	-0.46009	0.124998	HIRIP3	8479	NM_003609	1	17.0824	Q4	HIRA interacting protein 3	GO:0006333 chromatin assembly or disassembly;GO:0006325 chromatin organization;GO:0051276 chromosome organization
1	K15	-2.76218	1.651	-2.07626	1.80313	-0.766318	0.12987	HAT1	8520	NM_001033085	15	62.4841	Q4	histone acetyltransferase 1	GO:0006348 chromatin silencing at telomere;GO:0043967 histone H4 acetylation;GO:0006335 DNA replication-dependent nucleosome assembly
1	G08	-1.68035	1.36125	-1.4144	1.71524	-1.19637	-0.653997	CSDA	8531	NM_003651	14	233.462	Q4	Y-box binding protein 3	GO:1902219 negative regulation of intrinsic apoptotic signaling pathway in response to osmotic stress;GO:2000767 positive regulation of cytoplasmic translation;GO:1902218 regulation of intrinsic apoptotic signaling pathway in response to osmotic stress
1	D21	-1.60027	1.5601	-1.46396	1.13004	0.013746	0.914242	CBX4	8535	NM_003655	4	24.7892	Q4	chromobox 4	GO:0000122 negative regulation of transcription from RNA polymerase II promoter;GO:0016925 protein sumoylation;GO:0045892 negative regulation of transcription, DNA-templated
2	I21	-1.33795	1.2371	-0.503917	1.49497	0.647591	0.301763	RUVBL1	8607	NM_003707	8	60.1368	Q4	RuvB like AAA ATPase 1	GO:0043968 histone H2A acetylation;GO:0043967 histone H4 acetylation;GO:0034080 CENP-A containing nucleosome assembly
2	D10	-2.40978	0.73655	-1.38671	1.22493	0.551316	0.929276	NCOA1	8648	NM_147233	4	8.46078	Q3	nuclear receptor coactivator 1	GO:0000435 positive regulation of transcription from RNA polymerase II promoter by galactose;GO:0000431 regulation of transcription from RNA polymerase II promoter by galactose;GO:0000411 positive regulation of transcription by galactose
1	H22	-2.05763	1.48688	-1.38459	1.99713	-0.515002	0.39315	EDF1	8721	NM_003792	9	206.299	Q4	endothelial differentiation related factor 1	GO:0043388 positive regulation of DNA binding;GO:0045446 endothelial cell differentiation;GO:0045893 positive regulation of transcription, DNA-templated
1	I03	-0.955555	1.40104	-0.644159	2.27989	0.191373	-0.780311	EED	8726	NM_003797	12	20.4718	Q4	embryonic ectoderm development	GO:0061087 positive regulation of histone H3-K27 methylation;GO:0061085 regulation of histone H3-K27 methylation;GO:0070734 histone H3-K27 methylation
2	O06	-0.701236	1.31935	-0.673908	1.8134	-0.691092	0.551629	TRIM24	8805	NM_003852	7	7.04049	Q3	tripartite motif containing 24	GO:0070562 regulation of vitamin D receptor signaling pathway;GO:0070561 vitamin D receptor signaling pathway;GO:0071305 cellular response to vitamin D
1	K21	-1.16202	2.39164	-1.54885	1.08909	-0.359644	0.00551811	HDAC3	8841	NM_003883	17	32.845	Q4	histone deacetylase 3	GO:0042993 positive regulation of transcription factor import into nucleus;GO:0051225 spindle assembly;GO:0046329 negative regulation of JNK cascade
2	E21	-1.87006	1.24833	-1.05026	1.33374	-0.65447	-0.293139	KAT2B	8850	NM_003884	13	2.74516	Q3	lysine acetyltransferase 2B	GO:0071442 positive regulation of histone H3-K14 acetylation;GO:2000617 positive regulation of histone H3-K9 acetylation;GO:0071440 regulation of histone H3-K14 acetylation
2	N15	-2.11317	1.04392	-1.44018	1.76855	-1.00047	-0.412463	TIMELESS	8914	NM_003920	14	32.826	Q4	timeless circadian clock	GO:0000724 double-strand break repair via homologous recombination;GO:0000122 negative regulation of transcription from RNA polymerase II promoter;GO:0048754 branching morphogenesis of an epithelial tube
2	B05	-2.34711	0.622138	-1.73325	0.58708	-0.574034	1.07092	MBD4	8930	NM_003925	24	13.649	Q4	methyl-CpG binding domain 4, DNA glycosylase	GO:0045008 depyrimidination;GO:0009223 pyrimidine deoxyribonucleotide catabolic process;GO:0009219 pyrimidine deoxyribonucleotide metabolic process
1	O21	-0.164064	2.59535	-0.490138	3.00878	0.399785	1.33809	MBD2	8932	NM_015832	5	9.30492	Q3	methyl-CpG binding domain protein 2	GO:0006346 methylation-dependent chromatin silencing;GO:0042711 maternal behavior;GO:0006342 chromatin silencing
1	L14	-0.683506	1.61934	-1.12417	1.31461	-0.327067	0.403415	HIST1H2BJ	8970	NM_021058	7	51.1583	Q4	histone cluster 1, H2bj	GO:0002227 innate immune response in mucosa;GO:0019731 antibacterial humoral response;GO:0050830 defense response to Gram-positive bacterium
1	C14	-0.860154	2.57233	-0.58998	3.51997	0.2869	1.09734	BAZ1B	9031	NM_032408	5	51.6129	Q4	bromodomain adjacent to zinc finger domain 1B	GO:0048096 chromatin-mediated maintenance of transcription;GO:0016572 histone phosphorylation;GO:2000273 positive regulation of receptor activity
1	D13	-1.66151	1.01155	-1.22061	1.45955	0.0121242	-0.0739672	BTAF1	9044	NM_003972	13	6.22743	Q3	B-TFIID TATA-box binding protein associated factor 1	GO:0035562 negative regulation of chromatin binding;GO:0035561 regulation of chromatin binding;GO:0045892 negative regulation of transcription, DNA-templated
1	B20	-1.77269	0.872202	-1.98433	0.706213	-0.833489	0.149498	ASH2L	9070	NM_004674	20	24.0544	Q4	ash2 (absent, small, or homeotic)-like (Drosophila)	GO:0051568 histone H3-K4 methylation;GO:0034968 histone lysine methylation;GO:0016571 histone methylation
1	E08	-0.17472	1.71367	-0.613433	1.30859	-0.230264	0.379995	CDY1	9085	NM_004680	18	0	Q1	chromodomain protein, Y-linked, 1B	GO:0016573 histone acetylation;GO:0018393 internal peptidyl-lysine acetylation;GO:0018394 peptidyl-lysine acetylation
2	C06	-1.38276	1.95424	-0.731638	1.36238	-0.387009	0.281953	MTA1	9112	NM_004689	7	14.5993	Q4	metastasis associated 1	GO:1902499 positive regulation of protein autoubiquitination;GO:1902498 regulation of protein autoubiquitination;GO:0043153 entrainment of circadian clock by photoperiod
2	L06	-1.8611	0.837456	-2.23399	0.315337	-0.199489	0.611451	SMC3	9126	NM_005445	19	50.9208	Q4	structural maintenance of chromosomes 3	GO:0032876 negative regulation of DNA endoreduplication;GO:0007052 mitotic spindle organization;GO:0032875 regulation of DNA endoreduplication
1	C12	-0.757056	1.90221	-0.394646	1.53848	-0.467784	0.639814	AURKB	9212	NM_004217	7	57.0715	Q4	aurora kinase B	GO:0051256 mitotic spindle midzone assembly;GO:0000022 mitotic spindle elongation;GO:0051255 spindle midzone assembly
2	C07	-0.55246	0.973139	-0.0389603	0.945586	-0.806296	0.323025	MTA2	9219	NM_004739	18	61.626	Q4	metastasis associated 1 family member 2	GO:0010762 regulation of fibroblast migration;GO:0016575 histone deacetylation;GO:0006306 DNA methylation
1	G04	-0.825628	0.794998	0.0563482	0.77932	-0.193048	-0.244025	COPS2	9318	NM_004236	22	15.4063	Q4	COP9 signalosome subunit 2	GO:0010388 cullin deneddylation;GO:0000338 protein deneddylation;GO:0000715 nucleotide-excision repair, DNA damage recognition
1	M12	-0.356863	2.32396	-0.0920598	2.15284	0.164852	1.27013	HMGN3	9324	NM_138730	5	25.36	Q4	high mobility group nucleosomal binding domain 3	GO:0061178 regulation of insulin secretion involved in cellular response to glucose stimulus;GO:0035773 insulin secretion involved in cellular response to glucose stimulus;GO:0050796 regulation of insulin secretion
1	K07	-1.78652	1.0793	-0.756698	1.70692	-0.458695	0.739969	GTF3C4	9329	NM_012204	10	23.8365	Q4	general transcription factor IIIC subunit 4	GO:0042797 tRNA transcription from RNA polymerase III promoter;GO:0042791 5S class rRNA transcription from RNA polymerase III type 1 promoter;GO:0009304 tRNA transcription
1	E11	-1.01366	1.19481	-0.656855	1.23652	-0.360637	-0.179884	CDYL	9425	NM_004824	13	11.04	Q4	chromodomain protein, Y-like	GO:0016573 histone acetylation;GO:0018393 internal peptidyl-lysine acetylation;GO:0018394 peptidyl-lysine acetylation
1	E10	0.0309518	1.49212	-0.759745	0.775264	-1.13604	0.182682	CDY2A	9426	NM_004825	18	0	Q1	chromodomain protein, Y-linked, 1B	GO:0016573 histone acetylation;GO:0018393 internal peptidyl-lysine acetylation;GO:0018394 peptidyl-lysine acetylation
1	K10	-0.928035	1.77943	-0.0102517	2.25768	0.766365	1.16324	H2AFY	9555	NM_004893	2	92.3958	Q4	H2A histone family member Y	GO:0061086 negative regulation of histone H3-K27 methylation;GO:0051572 negative regulation of histone H3-K4 methylation;GO:1901837 negative regulation of transcription of nuclear large rRNA transcript from RNA polymerase I promoter
1	E20	-1.87061	1.9331	-1.85939	2.26661	-0.0501552	0.246412	CHD1L	9557	NM_004284	9	21.9741	Q4	chromodomain helicase DNA binding protein 1-like	GO:0033683 nucleotide-excision repair, DNA incision;GO:0070911 global genome nucleotide-excision repair;GO:0032508 DNA duplex unwinding
1	F21	-2.16187	1.01348	-1.61982	0.95752	-0.231132	0.37419	CLOCK	9575	NM_004898	19	12.3568	Q4	clock circadian regulator	GO:2000323 negative regulation of glucocorticoid receptor signaling pathway;GO:2000074 regulation of type B pancreatic cell development;GO:2000322 regulation of glucocorticoid receptor signaling pathway
2	D12	-0.250699	1.43666	-0.77074	0.364016	0.129498	0.532187	NCOR1	9611	NM_006311	18	11.0418	Q4	nuclear receptor corepressor 1	GO:0072362 regulation of glycolytic process by negative regulation of transcription from RNA polymerase II promoter;GO:0072361 regulation of glycolytic process by regulation of transcription from RNA polymerase II promoter;GO:1903799 negative regulation of production of miRNAs involved in gene silencing by miRNA
2	D13	-2.18164	1.50611	-1.05299	1.6827	-0.403597	0.482057	NCOR2	9612	NM_001077261	10	99.1691	Q4	nuclear receptor corepressor 2	GO:1903799 negative regulation of production of miRNAs involved in gene silencing by miRNA;GO:0072365 regulation of cellular ketone metabolic process by negative regulation of transcription from RNA polymerase II promoter;GO:1903798 regulation of production of miRNAs involved in gene silencing by miRNA
2	C03	-2.45797	0.80268	-1.43634	0.981643	-0.167225	0.956265	MORF4L2	9643	NM_012286	19	68.7253	Q4	mortality factor 4 like 2	GO:0043968 histone H2A acetylation;GO:0043967 histone H4 acetylation;GO:0016573 histone acetylation
1	N12	0.310183	2.33108	-0.249403	2.02864	-1.91572	-1.3752	KDM4A	9682	NM_014663	11	25.0879	Q4	lysine demethylase 4A	GO:1900113 negative regulation of histone H3-K9 trimethylation;GO:1900112 regulation of histone H3-K9 trimethylation;GO:0051573 negative regulation of histone H3-K9 methylation
1	L07	-0.319729	2.06921	-0.611981	1.60677	-1.98952	-0.632121	HDAC9	9734	NM_058177	16	1.61788	Q3	histone deacetylase 9	GO:0090050 positive regulation of cell migration involved in sprouting angiogenesis;GO:1903672 positive regulation of sprouting angiogenesis;GO:0090049 regulation of cell migration involved in sprouting angiogenesis
2	J06	-2.70205	0.267875	-2.07372	0.423394	-0.0903401	0.963635	SETD1A	9739	NM_014712	24	12.9772	Q4	SET domain containing 1A	GO:0051568 histone H3-K4 methylation;GO:0034968 histone lysine methylation;GO:0016571 histone methylation
2	B19	-1.72122	1.37984	-1.90466	1.91312	-0.392331	0.746157	MLL4	9757	NM_014727	10	13.3066	Q4	lysine methyltransferase 2B	GO:0080182 histone H3-K4 trimethylation;GO:0051569 regulation of histone H3-K4 methylation;GO:0048096 chromatin-mediated maintenance of transcription
1	K22	-1.97421	1.6678	-1.25748	1.51255	-0.442498	0.00386509	HDAC4	9759	NM_006037	9	0.135085	Q2	histone deacetylase 4	GO:0045820 negative regulation of glycolytic process;GO:0006110 regulation of glycolytic process;GO:1903579 negative regulation of ATP metabolic process
2	N20	-0.75231	1.79205	-0.825124	1.67504	-0.177087	0.312319	TOX	9760	NM_014729	7	0.529484	Q2	thymocyte selection associated high mobility group box
2	F14	-1.6337	0.87718	-1.98621	0.795577	-1.38692	-0.421639	PHF16	9767	NM_001077445	14	9.19536	Q3	jade family PHD finger 3	GO:0043983 histone H4-K12 acetylation;GO:0043981 histone H4-K5 acetylation;GO:0043982 histone H4-K8 acetylation
2	I17	-2.23957	1.22432	-1.71183	0.805956	-1.40988	-0.0869902	RNF40	9810	NM_014771	14	23.6526	Q4	ring finger protein 40	GO:2001168 positive regulation of histone H2B ubiquitination;GO:2001166 regulation of histone H2B ubiquitination;GO:0033184 positive regulation of histone ubiquitination
2	F22	-1.42167	1.70837	-1.03923	1.94859	-0.0032059	0.941361	PJA2	9867	NM_014819	10	20.0103	Q4	praja ring finger ubiquitin ligase 2	GO:0007616 long-term memory;GO:0010738 regulation of protein kinase A signaling;GO:0010737 protein kinase A signaling
2	J13	-2.6785	1.25404	-2.55095	0.858485	-0.706253	-0.206763	SETDB1	9869	NM_012432	20	9.35586	Q3	SET domain bifurcated 1	GO:0090309 positive regulation of methylation-dependent chromatin silencing;GO:0031937 positive regulation of chromatin silencing;GO:0090308 regulation of methylation-dependent chromatin silencing
2	N21	-2.3409	1.0677	-2.47786	1.22865	-0.237635	0.839357	TOX4	9878	NM_014828	19	22.6293	Q4	TOX high mobility group box family member 4
2	D08	-1.21309	0.60317	-1.18909	0.20847	-0.463319	0.616825	NCAPD2	9918	NM_014865	23	154.043	Q4	non-SMC condensin I complex subunit D2	GO:0010032 meiotic chromosome condensation;GO:0007076 mitotic chromosome condensation;GO:0030261 chromosome condensation
1	I22	-2.16263	1.4603	-2.71641	1.69454	-1.16955	0.432826	FGF19	9965	NM_005117	15	0	Q1	fibroblast growth factor 19	GO:0070858 negative regulation of bile acid biosynthetic process;GO:1904252 negative regulation of bile acid metabolic process;GO:0046326 positive regulation of glucose import
2	D21	-2.19095	1.7605	-1.68849	2.02523	-0.293323	0.478413	NR1I3	9970	NM_001077475	9	2.61728	Q3	nuclear receptor subfamily 1 group I member 3	GO:0030521 androgen receptor signaling pathway;GO:0030518 intracellular steroid hormone receptor signaling pathway;GO:0006367 transcription initiation from RNA polymerase II promoter
2	D20	-0.849848	1.6814	-0.378918	2.07601	0.469157	0.61918	NR1H4	9971	NM_005123	2	0.0183662	Q1	nuclear receptor subfamily 1 group H member 4	GO:2001250 positive regulation of ammonia assimilation cycle;GO:2000213 positive regulation of glutamate metabolic process;GO:2001248 regulation of ammonia assimilation cycle
1	H11	-1.02404	2.21195	-0.630203	2.34743	0.151061	0.85785	DMTF1	9988	NM_021145	5	6.18193	Q3	cyclin D binding myb like transcription factor 1	GO:0006355 regulation of transcription, DNA-templated;GO:1903506 regulation of nucleic acid-templated transcription;GO:0006351 transcription, DNA-templated
3	C04	-0.704961	1.64723	0.00490067	2.03717	-0.240299	0.463585	ZBTB33	10009	NM_006777	2	3.90356	Q3	zinc finger and BTB domain containing 33	GO:0045892 negative regulation of transcription, DNA-templated;GO:1903507 negative regulation of nucleic acid-templated transcription;GO:1902679 negative regulation of RNA biosynthetic process
1	L04	-0.567627	2.50372	-0.651333	2.12285	-1.77533	-0.691432	HDAC6	10013	NM_006044	11	16.3159	Q4	histone deacetylase 6	GO:1901300 positive regulation of hydrogen peroxide-mediated programmed cell death;GO:0090035 positive regulation of chaperone-mediated protein complex assembly;GO:0070845 polyubiquitinated misfolded protein transport
1	L03	-0.599772	2.29145	-0.415988	1.95313	-0.340405	0.677574	HDAC5	10014	NM_005474	5	12.2736	Q4	histone deacetylase 5	GO:0090051 negative regulation of cell migration involved in sprouting angiogenesis;GO:2000615 regulation of histone H3-K9 acetylation;GO:1903671 negative regulation of sprouting angiogenesis
1	E17	-0.282057	0.68498	-0.716656	0.945197	-0.729832	-0.764239	CHAF1A	10036	NM_005483	22	27.1389	Q4	chromatin assembly factor 1 subunit A	GO:0006335 DNA replication-dependent nucleosome assembly;GO:0034723 DNA replication-dependent nucleosome organization;GO:0006334 nucleosome assembly
2	E15	-2.18268	1.56322	-1.10142	1.39784	0.391029	0.511754	PARP2	10038	NM_001042618	4	43.115	Q4	poly(ADP-ribose) polymerase 2	GO:0006273 lagging strand elongation;GO:0051103 DNA ligation involved in DNA repair;GO:0006471 protein ADP-ribosylation
2	L07	-2.26169	0.443026	-1.67443	0.0774124	-0.0853586	0.854494	SMC4	10051	NM_001002800	24	48.7416	Q4	structural maintenance of chromosomes 4	GO:0010032 meiotic chromosome condensation;GO:0007076 mitotic chromosome condensation;GO:0045132 meiotic chromosome segregation
2	O07	-1.25366	1.26186	-1.17932	1.25577	-0.745083	0.122984	TRIM28	10155	NM_005762	13	177.754	Q4	tripartite motif containing 28	GO:0090309 positive regulation of methylation-dependent chromatin silencing;GO:0031937 positive regulation of chromatin silencing;GO:1901536 negative regulation of DNA demethylation
2	H07	-3.10778	0.587886	-2.72268	0.658305	-0.344026	0.698585	PRMT3	10196	NM_005788	24	9.50826	Q3	protein arginine methyltransferase 3	GO:0019919 peptidyl-arginine methylation, to asymmetrical-dimethyl arginine;GO:0035247 peptidyl-arginine omega-N-methylation;GO:0034969 histone arginine methylation
2	L15	-2.12303	1.42829	-1.52611	1.74311	-0.963723	-0.0843864	SMYD5	10322	NM_006062	14	33.222	Q4	SMYD family member 5	GO:0032259 methylation;GO:0008152 metabolic process;GO:0008150 biological_process
2	F04	-1.11222	1.15381	-1.38778	1.15981	-0.0713415	-0.0632812	PCGF3	10336	NM_006315	13	6.27734	Q3	polycomb group ring finger 3	GO:0006355 regulation of transcription, DNA-templated;GO:1903506 regulation of nucleic acid-templated transcription;GO:0006351 transcription, DNA-templated
2	D18	-1.36158	1.71057	-0.59246	1.5091	-0.23626	0.721868	NPM3	10360	NM_006993	7	81.2471	Q4	nucleophosmin/nucleoplasmin 3	GO:0009303 rRNA transcription;GO:0098781 ncRNA transcription;GO:0006364 rRNA processing
1	M03	0.529094	2.64656	-0.00725285	1.31212	-0.552637	-0.463333	HMG20B	10362	NM_006339	11	62.8296	Q4	high mobility group 20B	GO:0033234 negative regulation of protein sumoylation;GO:0033233 regulation of protein sumoylation;GO:0035914 skeletal muscle cell differentiation
1	L22	-2.07323	1.38588	-1.63508	1.11568	0.207438	0.50411	HMG20A	10363	NM_018200	4	18.0714	Q4	high mobility group 20A	GO:0045665 negative regulation of neuron differentiation;GO:0000122 negative regulation of transcription from RNA polymerase II promoter;GO:0050768 negative regulation of neurogenesis
1	F19	-1.47361	1.33962	-1.79499	1.18346	-0.185906	0.0177564	CITED2	10370	NM_006079	13	45.8269	Q4	Cbp/p300 interacting transactivator with Glu/Asp rich carboxy-terminal domain 2	GO:0061428 negative regulation of transcription from RNA polymerase II promoter in response to hypoxia;GO:1900164 nodal signaling pathway involved in determination of lateral mesoderm left/right asymmetry;GO:0038107 nodal signaling pathway involved in determination of left/right asymmetry
2	H08	-2.53037	0.446417	-2.65234	0.305911	-0.375501	0.13243	PRMT5	10419	NM_006109	20	73.8758	Q4	protein arginine methyltransferase 5	GO:1904992 positive regulation of adenylate cyclase-inhibiting dopamine receptor signaling pathway;GO:0019918 peptidyl-arginine methylation, to symmetrical-dimethyl arginine;GO:1904990 regulation of adenylate cyclase-inhibiting dopamine receptor signaling pathway
1	O16	0.0322867	2.03992	-0.502728	1.89581	0.162875	1.16201	MAD2L2	10459	NM_006341	2	75.4785	Q4	MAD2 mitotic arrest deficient-like 2 (yeast)	GO:0007094 mitotic spindle assembly checkpoint;GO:0060564 negative regulation of APC-Cdc20 complex activity;GO:0071174 mitotic spindle checkpoint
3	C11	-2.04709	1.75572	-1.78071	1.4882	-1.08855	0.521559	ZNF238	10472	NM_205768	15	6.29769	Q3	zinc finger and BTB domain containing 18	GO:0000122 negative regulation of transcription from RNA polymerase II promoter;GO:0007519 skeletal muscle tissue development;GO:0060538 skeletal muscle organ development
1	M13	-0.835031	0.586102	-0.91514	0.754396	-1.26337	-1.00141	HMGN4	10473	NM_006353	22	25.7552	Q4	high mobility group nucleosomal binding domain 4
2	N05	-2.14796	0.807246	-1.07134	1.07437	0.183621	1.45128	TADA3	10474	NM_006354	4	49.5584	Q4	transcriptional adaptor 3	GO:0090043 regulation of tubulin deacetylation;GO:0043966 histone H3 acetylation;GO:0031063 regulation of histone deacetylation
1	D17	-1.68153	1.16246	-1.34205	1.59642	-0.985543	0.0278653	CARM1	10498	NM_199141	14	34.0204	Q4	coactivator associated arginine methyltransferase 1	GO:0003420 regulation of growth plate cartilage chondrocyte proliferation;GO:0003419 growth plate cartilage chondrocyte proliferation;GO:0034970 histone H3-R2 methylation
1	M15	-0.688949	0.764696	-1.6088	-0.175184	-1.29832	-0.691255	KAT5	10524	NM_182710	22	24.8455	Q4	lysine acetyltransferase 5	GO:0045003 double-strand break repair via synthesis-dependent strand annealing;GO:1901985 positive regulation of protein acetylation;GO:0006978 DNA damage response, signal transduction by p53 class mediator resulting in transcription of p21 class mediator
1	C07	-0.132282	1.94834	0.0040872	1.59088	-0.275924	0.295763	ATG7	10533	NM_006395	1	8.1478	Q3	autophagy related 7	GO:0039521 suppression by virus of host autophagy;GO:0039519 modulation by virus of host autophagy;GO:0034727 piecemeal microautophagy of nucleus
2	L05	-2.98784	-0.496382	-1.72914	0.242869	-0.50193	1.01445	SMC2	10592	NM_006444	24	32.3529	Q4	structural maintenance of chromosomes 2	GO:0010032 meiotic chromosome condensation;GO:0007076 mitotic chromosome condensation;GO:0045132 meiotic chromosome segregation
2	O21	-1.98334	1.51325	-1.31947	1.49293	0.333671	0.0295989	USP16	10600	NM_001001992	8	29.9653	Q4	ubiquitin specific peptidase 16	GO:0035522 monoubiquitinated histone H2A deubiquitination;GO:0070537 histone H2A K63-linked deubiquitination;GO:0035521 monoubiquitinated histone deubiquitination
1	B12	-0.617875	2.42227	-1.14214	2.16558	-0.12859	0.866992	ARID3B	10620	NM_006465	5	1.10438	Q2	AT-rich interaction domain 3B	GO:0045944 positive regulation of transcription from RNA polymerase II promoter;GO:0045893 positive regulation of transcription, DNA-templated;GO:0006357 regulation of transcription from RNA polymerase II promoter
1	J17	-1.34815	1.44571	-1.30025	1.47556	0.579076	0.737798	GAS2L1	10634	NM_006478	4	46.7714	Q4	growth arrest specific 2 like 1	GO:0045647 negative regulation of erythrocyte differentiation;GO:0045646 regulation of erythrocyte differentiation;GO:0007026 negative regulation of microtubule depolymerization
1	G11	1.45274	2.16006	1.01691	1.413	-0.614545	0.24146	CTCF	10664	NM_006565	1	33.4213	Q4	CCCTC-binding factor	GO:0070602 regulation of centromeric sister chromatid cohesion;GO:0035065 regulation of histone acetylation;GO:0070601 centromeric sister chromatid cohesion
1	N04	-1.20453	2.10042	-0.526648	2.06296	-0.855219	0.446729	KDM5B	10765	NM_006618	6	11.6026	Q4	lysine demethylase 5B	GO:2000864 regulation of estradiol secretion;GO:0034721 histone H3-K4 demethylation, trimethyl-H3-K4-specific;GO:0035938 estradiol secretion
3	C09	-2.62576	0.93844	-1.12562	1.84026	-0.400285	0.962104	ZMYND11	10771	NM_006624	10	5.66778	Q3	zinc finger MYND-type containing 11	GO:0046329 negative regulation of JNK cascade;GO:0034243 regulation of transcription elongation from RNA polymerase II promoter;GO:0032873 negative regulation of stress-activated MAPK cascade
2	M06	0.479887	1.07715	0.60793	1.31313	0.75407	0.436056	SRCAP	10847	NM_006662	1	24.6376	Q4	Snf2-related CREBBP activator protein	GO:0016573 histone acetylation;GO:0018393 internal peptidyl-lysine acetylation;GO:0018394 peptidyl-lysine acetylation
1	B15	-1.83725	0.380078	-0.864411	0.975255	-0.630302	0.745639	ARID5A	10865	NM_212481	23	8.34173	Q3	AT-rich interaction domain 5A	GO:0045892 negative regulation of transcription, DNA-templated;GO:0006357 regulation of transcription from RNA polymerase II promoter;GO:1903507 negative regulation of nucleic acid-templated transcription
2	G07	-2.18793	1.37606	-0.98177	1.38553	-0.0889803	0.402827	PPARGC1A	10891	NM_013261	8	0.289755	Q2	PPARG coactivator 1 alpha	GO:0045820 negative regulation of glycolytic process;GO:2000184 positive regulation of progesterone biosynthetic process;GO:2001171 positive regulation of ATP biosynthetic process
1	D08	-1.16218	1.47028	-0.664984	1.59361	-0.653326	0.298872	BRD8	10902	NM_006696	7	15.8941	Q4	bromodomain containing 8	GO:0043968 histone H2A acetylation;GO:0043967 histone H4 acetylation;GO:0016573 histone acetylation
1	I05	-1.2632	1.45697	-0.443078	2.15381	0.22979	0.712492	EHMT2	10919	NM_025256	2	36.0939	Q4	euchromatic histone-lysine N-methyltransferase 2	GO:0070734 histone H3-K27 methylation;GO:0051567 histone H3-K9 methylation;GO:0018027 peptidyl-lysine dimethylation
2	M13	-2.88855	1.43945	-1.90635	0.188021	-0.621447	-0.470665	SUB1	10923	NM_006713	20	45.1705	Q4	SUB1 homolog, transcriptional regulator	GO:0060395 SMAD protein signal transduction;GO:0045944 positive regulation of transcription from RNA polymerase II promoter;GO:0045893 positive regulation of transcription, DNA-templated
2	B22	-1.32569	1.06055	0.232559	1.46359	0.288526	0.0754277	MORF4L1	10933	NM_006791	8	20.0674	Q4	mortality factor 4 like 1	GO:0043968 histone H2A acetylation;GO:0043967 histone H4 acetylation;GO:0016573 histone acetylation
2	C05	-1.80397	2.19709	-0.991447	2.07238	-0.853957	0.70003	MSL3	10943	NM_078630	6	5.57182	Q3	male-specific lethal 3 homolog (Drosophila)	GO:0043984 histone H4-K16 acetylation;GO:0043968 histone H2A acetylation;GO:0043967 histone H4 acetylation
1	D18	-1.57109	1.28971	-1.45792	1.32431	0.0304954	0.596182	CBX1	10951	NM_006807	4	115.49	Q4	chromobox 1	GO:0045892 negative regulation of transcription, DNA-templated;GO:1903507 negative regulation of nucleic acid-templated transcription;GO:1902679 negative regulation of RNA biosynthetic process
3	B20	-0.945301	2.35923	-0.393184	2.18353	-1.39932	-0.112651	YWHAQ	10971	NM_006826	11	193.087	Q4	tyrosine 3-monooxygenase/tryptophan 5-monooxygenase activation protein theta	GO:1900740 positive regulation of protein insertion into mitochondrial membrane involved in apoptotic signaling pathway;GO:1900739 regulation of protein insertion into mitochondrial membrane involved in apoptotic signaling pathway;GO:1901030 positive regulation of mitochondrial outer membrane permeabilization involved in apoptotic signaling pathway
2	N17	-1.87892	0.781984	-2.2617	1.32778	-0.628559	0.38614	TLK2	11011	NM_006852	19	6.25842	Q3	tousled like kinase 2	GO:0032435 negative regulation of proteasomal ubiquitin-dependent protein catabolic process;GO:1901799 negative regulation of proteasomal protein catabolic process;GO:0032434 regulation of proteasomal ubiquitin-dependent protein catabolic process
1	H07	-0.303265	2.42488	0.0500175	2.12086	0.644482	1.68105	DIDO1	11083	NM_080796	5	13.1459	Q4	death inducer-obliterator 1	GO:0097190 apoptotic signaling pathway;GO:0006351 transcription, DNA-templated;GO:0097659 nucleic acid-templated transcription
3	B10	-0.87713	1.63944	-0.868811	1.09763	-0.324491	0.31483	WDR5	11091	NM_052821	7	38.8781	Q4	WD repeat domain 5	GO:0035948 positive regulation of gluconeogenesis by positive regulation of transcription from RNA polymerase II promoter;GO:0043981 histone H4-K5 acetylation;GO:0043982 histone H4-K8 acetylation
1	C05	-1.43356	1.23424	-0.976487	1.52325	-0.707459	0.000178132	ATE1	11101	NM_007041	13	6.28441	Q3	arginyltransferase 1	GO:0016598 protein arginylation;GO:0006511 ubiquitin-dependent protein catabolic process;GO:0019941 modification-dependent protein catabolic process
1	O05	-1.24588	2.3174	-0.807485	1.80324	-0.0423622	0.562491	KATNA1	11104	NM_007044	7	15.2839	Q4	katanin catalytic subunit A1	GO:0010977 negative regulation of neuron projection development;GO:0045665 negative regulation of neuron differentiation;GO:0051013 microtubule severing
2	G18	-1.95944	1.96973	-1.32722	1.77713	-0.232582	-0.185404	PRDM5	11107	NM_018699	9	1.75437	Q3	PR domain 5	GO:0051567 histone H3-K9 methylation;GO:0034968 histone lysine methylation;GO:0061647 histone H3-K9 modification
2	G17	-1.79531	1.4997	-1.01696	0.955989	-0.282556	-0.229619	PRDM4	11108	NM_012406	13	9.46571	Q3	PR domain 4	GO:0043985 histone H4-R3 methylation;GO:0034969 histone arginine methylation;GO:0018216 peptidyl-arginine methylation
2	C17	-0.371176	2.44171	-0.734361	0.987855	-0.516341	0.349082	KAT7	11143	NM_007067	18	16.4325	Q4	lysine acetyltransferase 7	GO:0043983 histone H4-K12 acetylation;GO:0043981 histone H4-K5 acetylation;GO:0043982 histone H4-K8 acetylation
2	H13	-0.317117	1.73853	-0.293794	1.94935	-1.00747	0.471143	PSIP1	11168	NM_021144	6	31.5125	Q4	PC4 and SFRS1 interacting protein 1	GO:0000395 mRNA 5'-splice site recognition;GO:0006376 mRNA splice site selection;GO:0045292 mRNA cis splicing, via spliceosome
1	C15	-1.80611	1.6479	-1.00424	2.53023	0.285774	-0.00149937	BAZ2A	11176	NM_013449	12	25.0604	Q4	bromodomain adjacent to zinc finger domain 2A	GO:0000183 chromatin silencing at rDNA;GO:0006342 chromatin silencing;GO:0016575 histone deacetylation
1	C13	-1.62993	1.4208	-1.60371	1.48289	-0.778185	0.328124	BAZ1A	11177	NM_013448	13	10.1882	Q3	bromodomain adjacent to zinc finger domain 1A	GO:0006261 DNA-dependent DNA replication;GO:0006338 chromatin remodeling;GO:0006260 DNA replication
2	M16	-2.02587	1.399	-1.56892	1.495	-0.31999	0.585371	SUPT16H	11198	NM_007192	10	69.7008	Q4	SPT16 homolog, facilitates chromatin remodeling subunit	GO:0032786 positive regulation of DNA-templated transcription, elongation;GO:0050434 positive regulation of viral transcription;GO:0006337 nucleosome disassembly
1	F10	-1.68148	1.59056	-1.05695	1.77694	0.123143	1.29856	CHEK2	11200	NM_145862	10	12.2285	Q4	checkpoint kinase 2	GO:0072428 signal transduction involved in intra-S DNA damage checkpoint;GO:1903464 negative regulation of mitotic cell cycle DNA replication;GO:1903463 regulation of mitotic cell cycle DNA replication
1	D20	-1.38397	1.247	-1.95995	0.970061	-0.202187	0.737768	CBX3	11335	NM_007276	19	75.386	Q4	chromobox 3	GO:0071549 cellular response to dexamethasone stimulus;GO:0071548 response to dexamethasone;GO:0071385 cellular response to glucocorticoid stimulus
2	E07	-2.21779	1.73281	-0.943027	1.94418	0.334919	0.755714	OIP5	11339	NM_007280	10	20.7166	Q4	Opa interacting protein 5	GO:0034080 CENP-A containing nucleosome assembly;GO:0006336 DNA replication-independent nucleosome assembly;GO:0043486 histone exchange
1	M17	-3.04807	1.47991	-2.37627	1.87448	-0.970764	0.429976	IKZF3	22806	NM_183231	15	0.00975585	Q1	IKAROS family zinc finger 3	GO:0045577 regulation of B cell differentiation;GO:0030183 B cell differentiation;GO:0045619 regulation of lymphocyte differentiation
2	J22	-1.74676	2.0981	-1.47525	1.87822	-0.564536	0.575494	SIRT2	22933	NM_030593	9	6.47148	Q3	sirtuin 2	GO:1900195 positive regulation of oocyte maturation;GO:2000777 positive regulation of proteasomal ubiquitin-dependent protein catabolic process involved in cellular response to hypoxia;GO:0060282 positive regulation of oocyte development
2	L19	-1.2338	0.147894	-0.775786	0.385467	-0.958974	-0.455698	SNW1	22938	NM_012245	22	57.2299	Q4	SNW domain containing 1	GO:0070564 positive regulation of vitamin D receptor signaling pathway;GO:0051571 positive regulation of histone H3-K4 methylation;GO:0070562 regulation of vitamin D receptor signaling pathway
2	J04	-1.92913	0.938498	-2.27731	0.432987	-0.639106	0.0173847	SCMH1	22955	NM_012236	20	11.8156	Q4	sex comb on midleg homolog 1 (Drosophila)	GO:0016925 protein sumoylation;GO:0006338 chromatin remodeling;GO:0007283 spermatogenesis
2	E19	-0.841444	1.63224	-0.364092	1.64654	0.307348	0.794945	PAXIP1	22976	NM_007349	2	1.06962	Q2	PAX interacting protein 1	GO:0000416 positive regulation of histone H3-K36 methylation;GO:0045830 positive regulation of isotype switching;GO:0000414 regulation of histone H3-K36 methylation
1	I19	-2.51437	1.38316	-2.07607	1.39123	-1.05477	0.0552368	KDM2A	22992	NM_012308	15	19.5709	Q4	lysine demethylase 2A	GO:0070544 histone H3-K36 demethylation;GO:0070076 histone lysine demethylation;GO:0016577 histone demethylation
1	B08	-1.30397	1.7292	-0.196434	2.1698	0.350743	1.17997	KDM1A	23028	NM_015013	2	64.9738	Q4	lysine demethylase 1A	GO:0051572 negative regulation of histone H3-K4 methylation;GO:0051573 negative regulation of histone H3-K9 methylation;GO:0010725 regulation of primitive erythrocyte differentiation
1	N13	-2.17313	1.53338	-2.62707	1.23083	0.284397	0.425068	KDM4B	23030	NM_015015	19	6.66073	Q3	lysine demethylase 4B	GO:0006302 double-strand break repair;GO:0006281 DNA repair;GO:0016568 chromatin modification
2	J07	-2.95289	0.00157022	-2.86459	-0.0448451	-1.07318	-0.00755542	SETD1B	23067	XM_037523	25	9.38815	Q3	None	None
1	N14	-1.89564	1.42017	-2.36472	1.33362	0.0138101	0.660095	KDM4C	23081	NM_015061	19	1.57361	Q3	lysine demethylase 4C	GO:0033169 histone H3-K9 demethylation;GO:0070076 histone lysine demethylation;GO:0016577 histone demethylation
2	H20	-2.8693	1.34399	-2.18196	1.34952	-0.553624	-0.0533392	RAD54L2	23132	NM_015106	15	8.46988	Q3	RAD54-like 2 (S. cerevisiae)	GO:0008152 metabolic process;GO:0008150 biological_process
2	F19	-1.68003	0.904816	-1.1164	0.873465	-0.571569	0.275964	PHF8	23133	NM_015107	13	7.14368	Q3	PHD finger protein 8	GO:0061188 negative regulation of chromatin silencing at rDNA;GO:0061187 regulation of chromatin silencing at rDNA;GO:0031936 negative regulation of chromatin silencing
1	N16	-1.43998	1.23738	-1.01857	1.398	0.173179	0.703865	KDM6B	23135	NM_001080424	4	5.92956	Q3	lysine demethylase 6B	GO:0071557 histone H3-K27 demethylation;GO:0070076 histone lysine demethylation;GO:0021766 hippocampus development
2	L08	-1.70065	0.34788	-1.66924	0.194582	-0.503028	0.78982	SMC5	23137	NM_015110	23	11.2637	Q4	structural maintenance of chromosomes 5	GO:0045842 positive regulation of mitotic metaphase/anaphase transition;GO:0034184 positive regulation of maintenance of mitotic sister chromatid cohesion;GO:0034093 positive regulation of maintenance of sister chromatid cohesion
2	I09	-1.58791	1.64204	-1.06145	2.3893	-0.837827	0.759699	RCOR1	23186	NM_015156	6	7.07348	Q3	REST corepressor 1	GO:0070933 histone H4 deacetylation;GO:0016575 histone deacetylation;GO:0000122 negative regulation of transcription from RNA polymerase II promoter
1	N19	-1.43687	0.579304	-1.42735	0.698333	0.0821135	0.697471	JMJD6	23210	NM_015167	23	9.61569	Q3	arginine demethylase and lysine hydroxylase	GO:0070078 histone H3-R2 demethylation;GO:0070079 histone H4-R3 demethylation;GO:0070077 histone arginine demethylation
1	C18	-1.45519	1.78516	-1.11369	1.54822	-0.107318	-0.249144	BOP1	23246	NM_015201	17	69.742	Q4	block of proliferation 1	GO:0000448 cleavage in ITS2 between 5.8S rRNA and LSU-rRNA of tricistronic rRNA transcript (SSU-rRNA, 5.8S rRNA, LSU-rRNA);GO:0000479 endonucleolytic cleavage of tricistronic rRNA transcript (SSU-rRNA, 5.8S rRNA, LSU-rRNA);GO:0000463 maturation of LSU-rRNA from tricistronic rRNA transcript (SSU-rRNA, 5.8S rRNA, LSU-rRNA)
2	O10	-1.20572	2.07658	-0.596308	2.2326	-0.993111	0.194063	TSPYL4	23270	NM_021648	6	11.6661	Q4	TSPY-like 4	GO:0006334 nucleosome assembly;GO:0031497 chromatin assembly;GO:0034728 nucleosome organization
2	J20	-1.30034	1.24704	-1.39533	1.27596	-0.260533	-0.325911	SIN3B	23309	NM_015260	17	10.5316	Q3	SIN3 transcription regulator family member B	GO:0016575 histone deacetylation;GO:0000122 negative regulation of transcription from RNA polymerase II promoter;GO:0006476 protein deacetylation
2	O22	-2.4049	1.53387	-1.58624	1.54893	-0.100267	-0.0266401	USP22	23326	NM_015276	9	109.83	Q4	ubiquitin specific peptidase 22	GO:0043967 histone H4 acetylation;GO:0016578 histone deubiquitination;GO:0016574 histone ubiquitination
2	F13	-1.51086	1.90471	-1.2937	1.89856	-1.01796	0.445566	PHF15	23338	NM_015288	6	8.49028	Q3	jade family PHD finger 2	GO:0043983 histone H4-K12 acetylation;GO:0043981 histone H4-K5 acetylation;GO:0043982 histone H4-K8 acetylation
1	H06	-1.03928	1.40086	-0.901953	1.47075	-0.218038	0.909001	DICER1	23405	NM_030621	7	7.78726	Q3	dicer 1, ribonuclease III	GO:0033168 conversion of ds siRNA to ss siRNA involved in RNA interference;GO:0032290 peripheral nervous system myelin formation;GO:0014040 positive regulation of Schwann cell differentiation
2	K05	-1.39462	1.86842	-0.97586	1.84201	-0.00939875	0.851108	SIRT5	23408	NM_012241	10	1.14884	Q2	sirtuin 5	GO:0036047 peptidyl-lysine demalonylation;GO:0036049 peptidyl-lysine desuccinylation;GO:0061699 peptidyl-lysine deglutarylation
2	K04	-1.38565	1.98217	-1.12015	1.69584	0.127947	1.17291	SIRT4	23409	NM_012240	10	1.02174	Q2	sirtuin 4	GO:1903217 negative regulation of protein processing involved in protein targeting to mitochondrion;GO:1903216 regulation of protein processing involved in protein targeting to mitochondrion;GO:1903215 negative regulation of protein targeting to mitochondrion
2	K03	-2.42635	1.68292	-1.17602	1.70766	0.590169	0.698778	SIRT3	23410	NM_001017524	4	5.39075	Q3	sirtuin 3	GO:2000757 negative regulation of peptidyl-lysine acetylation;GO:0070932 histone H3 deacetylation;GO:0034983 peptidyl-lysine deacetylation
2	J21	-2.0917	1.46206	-2.28582	1.7756	-0.223567	0.215896	SIRT1	23411	NM_012238	9	11.0469	Q4	sirtuin 1	GO:0071441 negative regulation of histone H3-K14 acetylation;GO:0031393 negative regulation of prostaglandin biosynthetic process;GO:2000619 negative regulation of histone H4-K16 acetylation
1	E03	-0.449732	1.62782	-0.952645	1.16124	-0.991454	-0.0845911	CBX6	23466	NM_014292	18	48.4435	Q4	chromobox 6	GO:0000122 negative regulation of transcription from RNA polymerase II promoter;GO:0045892 negative regulation of transcription, DNA-templated;GO:0006357 regulation of transcription from RNA polymerase II promoter
1	D22	-1.96881	0.496744	-1.99427	0.350127	-1.15009	0.275562	CBX5	23468	NM_012117	20	17.8092	Q4	chromobox 5	GO:0045892 negative regulation of transcription, DNA-templated;GO:1903507 negative regulation of nucleic acid-templated transcription;GO:1902679 negative regulation of RNA biosynthetic process
1	D06	-1.27921	1.7479	-0.459404	2.68228	0.171564	1.1038	BRD4	23476	NM_014299	5	18.9932	Q4	bromodomain containing 4	GO:0032968 positive regulation of transcription elongation from RNA polymerase II promoter;GO:1901407 regulation of phosphorylation of RNA polymerase II C-terminal domain;GO:2000002 negative regulation of DNA damage checkpoint
1	E04	-3.62251	-0.413766	-1.38473	2.13453	-0.134373	0.197332	CBX7	23492	NM_175709	24	10.1662	Q3	chromobox 7	GO:0048733 sebaceous gland development;GO:0000122 negative regulation of transcription from RNA polymerase II promoter;GO:0045892 negative regulation of transcription, DNA-templated
2	N03	-1.65521	0.339474	-1.16186	1.32666	-0.713973	-0.324482	SUZ12	23512	NM_015355	13	19.3726	Q4	SUZ12 polycomb repressive complex 2 subunit	GO:0016574 histone ubiquitination;GO:0016571 histone methylation;GO:0000122 negative regulation of transcription from RNA polymerase II promoter
2	C19	-1.22813	1.69144	-0.862402	1.93151	0.271259	0.180886	KAT6B	23522	NM_012330	8	7.35496	Q3	lysine acetyltransferase 6B	GO:0043966 histone H3 acetylation;GO:0016573 histone acetylation;GO:0018393 internal peptidyl-lysine acetylation
2	E10	-1.03054	1.45968	-0.707429	1.48268	0.646804	1.01916	PADI4	23569	NM_012387	2	0.178444	Q2	peptidyl arginine deiminase 4	GO:0036413 histone H3-R26 citrullination;GO:0036414 histone citrullination;GO:0018101 protein citrullination
2	L10	-2.46689	1.13805	-2.4344	1.243	-0.0892332	0.449976	SMUG1	23583	NM_014311	19	8.54955	Q3	single-strand-selective monofunctional uracil-DNA glycosylase 1	GO:0045008 depyrimidination;GO:0009223 pyrimidine deoxyribonucleotide catabolic process;GO:0009219 pyrimidine deoxyribonucleotide metabolic process
2	E17	-1.94774	1.37598	-0.948193	1.22138	-0.332919	0.725846	PATZ1	23598	NM_014323	10	16.5097	Q4	POZ/BTB and AT hook containing zinc finger 1	GO:0030217 T cell differentiation;GO:0042110 T cell activation;GO:0008584 male gonad development
3	C10	-2.27163	1.29717	-1.29498	1.50225	-0.74232	0.224313	ZMYND8	23613	NM_012408	13	15.5365	Q4	zinc finger MYND-type containing 8	GO:0060999 positive regulation of dendritic spine development;GO:1902952 positive regulation of dendritic spine maintenance;GO:0060998 regulation of dendritic spine development
2	E05	-1.06945	1.73187	0.363596	2.43544	-0.331519	0.496666	NUP62	23636	NM_012346	12	59.8807	Q4	nucleoporin 62kDa	GO:0043407 negative regulation of MAP kinase activity;GO:0045742 positive regulation of epidermal growth factor receptor signaling pathway;GO:0042059 negative regulation of epidermal growth factor receptor signaling pathway
1	D03	-1.64198	1.74173	-1.11829	1.5918	-0.690208	0.577982	BRD1	23774	NM_014577	7	11.6398	Q4	bromodomain containing 1	GO:0043966 histone H3 acetylation;GO:0016573 histone acetylation;GO:0018393 internal peptidyl-lysine acetylation
2	H18	-1.76922	1.57341	-1.06672	2.15668	-0.561162	0.102505	RAD54B	25788	NM_012415	9	3.1771	Q3	RAD54 homolog B (S. cerevisiae)	GO:0007131 reciprocal meiotic recombination;GO:0008340 determination of adult lifespan;GO:0007127 meiosis I
3	B08	-0.640071	1.92932	-0.320696	1.56115	0.57208	1.12775	VAX2	25806	NM_012476	2	0.497472	Q2	ventral anterior homeobox 2	GO:0048048 embryonic eye morphogenesis;GO:0009950 dorsal/ventral axis specification;GO:0007409 axonogenesis
1	B17	-1.89567	1.23918	-1.56112	1.70468	0.0237268	0.878086	ASF1A	25842	NM_014034	10	8.24402	Q3	anti-silencing function 1A histone chaperone	GO:0031936 negative regulation of chromatin silencing;GO:0031935 regulation of chromatin silencing;GO:0006335 DNA replication-dependent nucleosome assembly
2	J19	-2.29439	1.33774	-1.27921	0.968228	-1.92788	-0.96582	SIN3A	25942	NM_015477	21	35.2085	Q4	SIN3 transcription regulator family member A	GO:1901675 negative regulation of histone H3-K27 acetylation;GO:1901674 regulation of histone H3-K27 acetylation;GO:0043974 histone H3-K27 acetylation
2	E16	-1.47514	1.34242	-1.13044	0.66891	-1.23594	-0.0717455	PARS2	25973	NM_152268	14	4.04554	Q3	prolyl-tRNA synthetase 2, mitochondrial (putative)	GO:0006433 prolyl-tRNA aminoacylation;GO:0006418 tRNA aminoacylation for protein translation;GO:0043039 tRNA aminoacylation
3	C14	-1.98734	1.79994	-1.05923	0.77328	0.127781	1.14017	ZZZ3	26009	NM_015534	4	13.9801	Q4	zinc finger ZZ-type containing 3	GO:0006355 regulation of transcription, DNA-templated;GO:0006325 chromatin organization;GO:1903506 regulation of nucleic acid-templated transcription
1	O08	-1.61819	1.87075	-1.11767	1.82152	0.0440739	0.831524	L3MBTL1	26013	NM_015478	10	0.933661	Q2	l(3)mbt-like 1 (Drosophila)	GO:0045652 regulation of megakaryocyte differentiation;GO:1901532 regulation of hematopoietic progenitor cell differentiation;GO:0030219 megakaryocyte differentiation
1	F04	-0.450836	2.00717	-0.738417	1.77184	-1.10482	0.580621	CHD5	26038	NM_015557	6	4.92329	Q3	chromodomain helicase DNA binding protein 5	GO:0035093 spermatogenesis, exchange of chromosomal proteins;GO:0098532 histone H3-K27 trimethylation;GO:0035092 sperm chromatin condensation
3	3C13	-2.63525	2.09918	-2.55548	0.782067	-0.705612	0.565181	DNAJC2	27000	NM_014377	15	35.1896	Q4	DnaJ heat shock protein family (Hsp40) member C2	GO:0051083 'de novo' cotranslational protein folding;GO:2000279 negative regulation of DNA biosynthetic process;GO:1900034 regulation of cellular response to heat
2	L18	-1.34943	1.88418	-1.09598	1.71128	-0.173707	0.544667	SND1	27044	NM_014390	7	80.122	Q4	staphylococcal nuclease and tudor domain containing 1	GO:0031047 gene silencing by RNA;GO:0016458 gene silencing;GO:0001649 osteoblast differentiation
2	L04	-3.27374	0.0720573	-1.96527	0.567893	0.168823	1.08018	SMC1B	27127	NM_148674	24	0.00559017	Q1	structural maintenance of chromosomes 1B	GO:0007062 sister chromatid cohesion;GO:0007126 meiotic nuclear division;GO:1903046 meiotic cell cycle process
1	E14	-1.34508	0.449965	-1.96079	0.147715	-0.521148	-0.299131	CECR2	27443	NM_031413	20	2.82312	Q3	cat eye syndrome chromosome region, candidate 2	GO:0006309 apoptotic DNA fragmentation;GO:0000737 DNA catabolic process, endonucleolytic;GO:0030262 apoptotic nuclear changes
1	L09	-0.377613	2.58833	-0.287453	2.64419	-0.775988	0.36387	HIPK2	28996	NM_022740	6	6.98553	Q3	homeodomain interacting protein kinase 2	GO:0060235 lens induction in camera-type eye;GO:0060059 embryonic retina morphogenesis in camera-type eye;GO:0030514 negative regulation of BMP signaling pathway
1	C04	-1.01608	2.02285	-0.232846	1.7051	0.455308	0.517126	ATAD2	29028	NM_014109	2	60.6188	Q4	ATPase family, AAA domain containing 2	GO:0031936 negative regulation of chromatin silencing;GO:0031935 regulation of chromatin silencing;GO:0060969 negative regulation of gene silencing
2	J08	-1.20544	0.748501	-1.27738	0.459077	-0.231101	0.188639	SETD2	29072	NM_014159	23	15.2269	Q4	SET domain containing 2	GO:0097198 histone H3-K36 trimethylation;GO:0097676 histone H3-K36 dimethylation;GO:0010793 regulation of mRNA export from nucleus
1	F12	-0.262448	2.99046	-0.183952	2.40619	-0.582203	1.13984	CHMP4A	29082	NM_014169	5	26.5102	Q4	charged multivesicular body protein 4A	GO:0006620 posttranslational protein targeting to membrane;GO:1902902 negative regulation of autophagosome assembly;GO:0039702 viral budding via host ESCRT complex
2	C20	-1.22053	1.87515	-1.06962	1.70051	-0.321148	-0.174716	N6AMT1	29104	NM_182749	17	3.23516	Q3	N-6 adenine-specific DNA methyltransferase 1 (putative)	GO:0006479 protein methylation;GO:0008213 protein alkylation;GO:0030307 positive regulation of cell growth
2	H16	-1.99971	1.80037	-1.83217	1.73576	-0.0516868	-0.377936	PYCARD	29108	NM_013258	9	0.369082	Q2	PYD and CARD domain containing	GO:0042104 positive regulation of activated T cell proliferation;GO:0046006 regulation of activated T cell proliferation;GO:2001181 positive regulation of interleukin-10 secretion
1	D07	-1.82043	1.33158	-1.0621	1.64211	-0.499728	1.1962	BRD7	29117	NM_013263	10	16.3916	Q4	bromodomain containing 7	GO:0035066 positive regulation of histone acetylation;GO:0035065 regulation of histone acetylation;GO:2000758 positive regulation of peptidyl-lysine acetylation
1	H16	-1.78684	0.969148	-0.868684	1.42488	-0.19043	0.380535	DNMT3L	29947	NM_175867	13	0.0139443	Q1	DNA (cytosine-5-)-methyltransferase 3-like	GO:0032776 DNA methylation on cytosine;GO:0006349 regulation of gene expression by genetic imprinting;GO:0006306 DNA methylation
1	C16	-2.28456	1.16624	-0.974244	2.2598	-0.228495	0.0980979	BAZ2B	29994	NM_013450	12	6.04518	Q3	bromodomain adjacent to zinc finger domain 2B	GO:0006355 regulation of transcription, DNA-templated;GO:1903506 regulation of nucleic acid-templated transcription;GO:0006351 transcription, DNA-templated
1	G17	-1.60762	1.33041	-0.994801	1.8199	-1.17291	-0.979341	CXXC1	30827	NM_014593	14	18.3082	Q4	CXXC finger protein 1	GO:0051568 histone H3-K4 methylation;GO:0034968 histone lysine methylation;GO:0036498 IRE1-mediated unfolded protein response
2	K15	-1.15928	1.57754	-0.702197	1.26337	0.097409	-0.112787	SMARCAL1	50485	NM_014140	8	8.08493	Q3	SWI/SNF related, matrix associated, actin dependent regulator of chromatin, subfamily a-like 1	GO:0031297 replication fork processing;GO:0045005 DNA-dependent DNA replication maintenance of fidelity;GO:0000733 DNA strand renaturation
1	J14	-0.678177	1.86248	-0.903054	1.48427	-0.0523546	0.375003	FOXP3	50943	NM_014009	7	1.01807	Q2	forkhead box P3	GO:2000320 negative regulation of T-helper 17 cell differentiation;GO:0002362 CD4-positive, CD25-positive, alpha-beta regulatory T cell lineage commitment;GO:2000319 regulation of T-helper 17 cell differentiation
1	K04	-0.432231	0.963524	-0.0353939	0.855343	-0.444965	0.0902637	GMNN	51053	NM_015895	22	33.4844	Q4	geminin, DNA replication inhibitor	GO:0008156 negative regulation of DNA replication;GO:0051053 negative regulation of DNA metabolic process;GO:0006275 regulation of DNA replication
2	M21	-1.603	1.76816	-1.31472	2.356	0.094588	0.200803	SUV420H1	51111	NM_016028	9	13.0487	Q4	lysine methyltransferase 5B	GO:0034773 histone H4-K20 trimethylation;GO:0034770 histone H4-K20 methylation;GO:0018023 peptidyl-lysine trimethylation
1	M20	-1.40514	2.26921	-1.40852	1.44343	-0.375982	0.536817	ING4	51147	NM_016162	7	13.316	Q4	inhibitor of growth family member 4	GO:0043983 histone H4-K12 acetylation;GO:0043981 histone H4-K5 acetylation;GO:0043982 histone H4-K8 acetylation
2	F16	-1.90585	1.20605	-1.58328	1.63378	-0.607745	0.164719	PHF20	51230	NM_016436	13	6.57254	Q3	PHD finger protein 20	GO:0043981 histone H4-K5 acetylation;GO:0043982 histone H4-K8 acetylation;GO:0043984 histone H4-K16 acetylation
2	F17	-1.66586	1.71733	-2.13569	1.17743	-0.842497	0.0296743	PHF21A	51317	NM_016621	14	6.01013	Q3	PHD finger protein 21A	GO:0000122 negative regulation of transcription from RNA polymerase II promoter;GO:0045892 negative regulation of transcription, DNA-templated;GO:0006357 regulation of transcription from RNA polymerase II promoter
3	C07	-1.94137	0.565144	-0.80633	1.17356	-0.543602	1.0969	ZBTB7A	51341	NM_015898	23	8.93503	Q3	zinc finger and BTB domain containing 7A	GO:0045670 regulation of osteoclast differentiation;GO:0030316 osteoclast differentiation;GO:0002761 regulation of myeloid leukocyte differentiation
1	B05	-0.784062	1.91686	-0.269551	1.76502	0.579905	1.12185	ACTL6B	51412	NM_016188	2	0.0309369	Q2	actin like 6B	GO:0021510 spinal cord development;GO:0006338 chromatin remodeling;GO:0006357 regulation of transcription from RNA polymerase II promoter
2	J16	-2.8487	1.34398	-3.21818	1.1137	-0.400164	-0.392931	SFMBT1	51460	NM_016329	15	7.4044	Q3	Scm-like with four mbt domains 1	GO:0048635 negative regulation of muscle organ development;GO:0048634 regulation of muscle organ development;GO:0007283 spermatogenesis
1	F14	-2.13183	0.924702	-1.7924	1.10864	-0.296179	0.453292	CHMP5	51510	NM_016410	19	34.445	Q4	charged multivesicular body protein 5	GO:1901673 regulation of mitotic spindle assembly;GO:0090169 regulation of spindle assembly;GO:0060236 regulation of mitotic spindle organization
2	K07	-2.25997	1.71457	-1.89529	1.74021	-0.970112	0.461225	SIRT7	51547	NM_016538	15	15.6302	Q4	sirtuin 7	GO:0007072 positive regulation of transcription involved in exit from mitosis;GO:0045897 positive regulation of transcription during mitosis;GO:0070933 histone H4 deacetylation
2	K06	-0.847419	2.07304	-0.753411	1.74184	0.225156	0.825094	SIRT6	51548	NM_016539	2	9.7803	Q3	sirtuin 6	GO:0045820 negative regulation of glycolytic process;GO:0003247 post-embryonic cardiac muscle cell growth involved in heart morphogenesis;GO:1990619 histone H3-K9 deacetylation
1	L05	-0.0652126	2.64639	-0.411453	2.13932	-0.876025	0.0835107	HDAC7	51564	NM_001098416	11	47.2064	Q4	histone deacetylase 7	GO:0090050 positive regulation of cell migration involved in sprouting angiogenesis;GO:1903672 positive regulation of sprouting angiogenesis;GO:0090049 regulation of cell migration involved in sprouting angiogenesis
2	O08	-1.85778	1.69736	-1.06229	1.47801	-0.753514	0.718518	TRIM33	51592	NM_033020	7	11.0279	Q4	tripartite motif containing 33	GO:0030514 negative regulation of BMP signaling pathway;GO:0030510 regulation of BMP signaling pathway;GO:0030509 BMP signaling pathway
1	B14	-1.63267	1.47308	-1.89579	1.4728	-0.342303	0.937881	ARID4B	51742	NM_031371	10	7.38345	Q3	AT-rich interaction domain 4B	GO:0034773 histone H4-K20 trimethylation;GO:0097368 establishment of Sertoli cell barrier;GO:0036124 histone H3-K9 trimethylation
2	I20	-1.58292	1.94662	-1.41232	2.11009	0.320939	0.268139	RSF1	51773	NM_016578	9	15.0504	Q4	remodeling and spacing factor 1	GO:0034080 CENP-A containing nucleosome assembly;GO:0016584 nucleosome positioning;GO:0050434 positive regulation of viral transcription
1	N10	-0.594781	2.55947	-0.461048	1.84284	-0.886981	-0.738181	KDM3B	51780	NM_016604	11	16.6107	Q4	lysine demethylase 3B	GO:0072718 response to cisplatin;GO:0098869 cellular oxidant detoxification;GO:1990748 cellular detoxification
1	O22	-0.370723	1.73769	-2.05371	1.19882	-0.786624	-0.545444	MBD3	53615	NM_003926	17	56.4505	Q4	methyl-CpG binding domain protein 3	GO:0006346 methylation-dependent chromatin silencing;GO:0044030 regulation of DNA methylation;GO:0016573 histone acetylation
1	D12	-0.300336	2.60547	-0.791509	1.38019	-0.12163	0.839381	BRWD1	54014	NM_001007246	2	1.01409	Q2	bromodomain and WD repeat domain containing 1	GO:0008360 regulation of cell shape;GO:0006357 regulation of transcription from RNA polymerase II promoter;GO:0006366 transcription from RNA polymerase II promoter
2	J10	-0.142012	1.01154	-0.0991476	0.931471	0.679883	0.519452	SETD4	54093	NM_001007259	2	1.84128	Q3	SET domain containing 4	GO:0018026 peptidyl-lysine monomethylation;GO:0018023 peptidyl-lysine trimethylation;GO:0018022 peptidyl-lysine methylation
2	G04	-1.36955	1.31282	-0.994872	1.46901	0.0404093	0.682836	POLE3	54107	NM_017443	4	74.6282	Q4	polymerase (DNA) epsilon 3, accessory subunit	GO:0043966 histone H3 acetylation;GO:0016573 histone acetylation;GO:0018393 internal peptidyl-lysine acetylation
1	F16	-1.95557	1.42891	-2.17133	1.03144	-0.891957	0.0578489	CHRAC1	54108	NM_017444	14	33.4009	Q4	chromatin accessibility complex 1	GO:0006338 chromatin remodeling;GO:0071897 DNA biosynthetic process;GO:0016568 chromatin modification
2	H10	-2.43398	0.623105	-1.84372	1.00319	-0.648046	0.3903	PRMT7	54496	NM_019023	20	14.0625	Q4	protein arginine methyltransferase 7	GO:0019918 peptidyl-arginine methylation, to symmetrical-dimethyl arginine;GO:0019919 peptidyl-arginine methylation, to asymmetrical-dimethyl arginine;GO:0043985 histone H4-R3 methylation
1	M21	-1.63126	1.01675	-1.01495	1.02163	0.290191	0.29374	INO80	54617	NM_017553	8	9.51458	Q3	INO80 complex subunit	GO:0010571 positive regulation of nuclear cell cycle DNA replication;GO:0051225 spindle assembly;GO:0033262 regulation of nuclear cell cycle DNA replication
1	I20	0.114789	2.17658	-0.640234	1.77578	-0.479131	-0.407315	FBXL19	54620	NM_001099784	11	18.9461	Q4	F-box and leucine-rich repeat protein 19	GO:0043161 proteasome-mediated ubiquitin-dependent protein catabolic process;GO:0006511 ubiquitin-dependent protein catabolic process;GO:0010498 proteasomal protein catabolic process
1	I11	-1.32214	2.25863	-1.18992	2.14197	0.61224	1.31123	ERCC6L	54821	NM_017669	5	12.269	Q4	excision repair cross-complementation group 6 like	GO:0007067 mitotic nuclear division;GO:0000280 nuclear division;GO:0048285 organelle fission
3	B13	-0.840828	2.37928	-0.867244	2.69953	0.21813	0.48023	WHSC1L1	54904	NM_017778	5	12.7993	Q4	Wolf-Hirschhorn syndrome candidate 1-like 1	GO:0034968 histone lysine methylation;GO:0016571 histone methylation;GO:0018022 peptidyl-lysine methylation
1	O04	-1.51677	1.23746	-0.970542	1.05652	-0.11382	0.329199	C12orf41	54934	NM_017822	13	12.8387	Q4	KAT8 regulatory NSL complex subunit 2	GO:0043981 histone H4-K5 acetylation;GO:0043982 histone H4-K8 acetylation;GO:0043984 histone H4-K16 acetylation
2	N16	-1.44806	1.36701	-1.67418	1.23975	-0.602852	0.0713239	TIPIN	54962	NM_017858	13	25.9296	Q4	TIMELESS interacting protein	GO:0048478 replication fork protection;GO:0033262 regulation of nuclear cell cycle DNA replication;GO:0031573 intra-S DNA damage checkpoint
1	I07	-1.01303	1.75538	-1.26193	1.05878	-0.0780604	0.180059	ELP3	55140	NM_018091	7	24.4912	Q4	elongator acetyltransferase complex subunit 3	GO:0002098 tRNA wobble uridine modification;GO:0002097 tRNA wobble base modification;GO:0043967 histone H4 acetylation
2	H09	-2.46373	-0.411892	-1.7934	-0.166964	-0.616592	0.404454	PRMT6	55170	NM_018137	25	22.4023	Q4	protein arginine methyltransferase 6	GO:0034970 histone H3-R2 methylation;GO:0019919 peptidyl-arginine methylation, to asymmetrical-dimethyl arginine;GO:0043985 histone H4-R3 methylation
2	E20	-1.96762	1.25622	-1.02144	1.43549	0.258507	0.534293	PBRM1	55193	NM_181042	4	14.5018	Q4	polybromo 1	GO:0006338 chromatin remodeling;GO:0007067 mitotic nuclear division;GO:0016568 chromatin modification
2	I08	-0.512018	1.40434	-0.105291	1.10918	0.0389935	1.17559	RCBTB1	55213	NM_018191	2	5.04622	Q3	RCC1 and BTB domain containing protein 1	GO:0016568 chromatin modification;GO:0006355 regulation of transcription, DNA-templated;GO:0006325 chromatin organization
1	B22	-1.96637	1.28159	-1.35117	1.50704	-0.265018	0.798021	ASXL2	55252	NM_018263	10	13.4981	Q4	additional sex combs like 2, transcriptional regulator	GO:0035360 positive regulation of peroxisome proliferator activated receptor signaling pathway;GO:0035358 regulation of peroxisome proliferator activated receptor signaling pathway;GO:0045600 positive regulation of fat cell differentiation
1	I21	-3.19879	0.989227	-2.43198	0.935191	-0.583652	0.127792	FBXW7	55294	NM_001013415	20	6.40698	Q3	F-box and WD repeat domain containing 7	GO:2000639 negative regulation of SREBP signaling pathway;GO:2000638 regulation of SREBP signaling pathway;GO:2000346 negative regulation of hepatocyte proliferation
2	B08	-0.940366	0.404193	-0.706334	0.0750811	-0.530737	1.05861	MCM10	55388	NM_018518	23	27.2968	Q4	minichromosome maintenance 10 replication initiation factor	GO:0006270 DNA replication initiation;GO:0006261 DNA-dependent DNA replication;GO:0000082 G1/S transition of mitotic cell cycle
1	K11	-1.74839	1.60008	-1.61862	1.22318	-0.291971	0.787385	H2AFY2	55506	NM_018649	10	18.4723	Q4	H2A histone family member Y2	GO:1901837 negative regulation of transcription of nuclear large rRNA transcript from RNA polymerase I promoter;GO:1901836 regulation of transcription of nuclear large rRNA transcript from RNA polymerase I promoter;GO:0016479 negative regulation of transcription from RNA polymerase I promoter
2	M03	-1.76701	1.46921	-1.48033	1.27333	-0.927021	-0.229403	SOX6	55553	NM_033326	14	0.764314	Q2	SRY-box 6	GO:0021778 oligodendrocyte cell fate specification;GO:0021779 oligodendrocyte cell fate commitment;GO:0021780 glial cell fate specification
1	F06	-0.976528	2.10827	-0.75	2.0846	-0.21942	0.813989	CHD7	55636	NM_017780	5	7.00255	Q3	chromodomain helicase DNA binding protein 7	GO:0060123 regulation of growth hormone secretion;GO:0048752 semicircular canal morphogenesis;GO:0021553 olfactory nerve development
1	N15	-1.70939	1.52719	-1.58778	1.54778	-0.265138	0.395285	KDM4D	55693	NM_018039	9	0.5596	Q2	lysine demethylase 4D	GO:2001034 positive regulation of double-strand break repair via nonhomologous end joining;GO:0033169 histone H3-K9 demethylation;GO:2001032 regulation of double-strand break repair via nonhomologous end joining
1	B18	-0.255058	1.69151	-0.942557	1.70041	-0.309962	0.949006	ASF1B	55723	NM_018154	2	36.9055	Q4	anti-silencing function 1B histone chaperone	GO:0006335 DNA replication-dependent nucleosome assembly;GO:0006336 DNA replication-independent nucleosome assembly;GO:0034723 DNA replication-dependent nucleosome organization
2	I11	-1.4267	1.54471	-1.08016	1.01682	-0.541014	0.234685	RCOR3	55758	NM_018254	7	6.54087	Q3	REST corepressor 3	GO:0006355 regulation of transcription, DNA-templated;GO:1903506 regulation of nucleic acid-templated transcription;GO:0006351 transcription, DNA-templated
1	K09	-1.5374	1.60193	-0.855772	1.63376	-0.361935	0.407166	H2AFJ	55766	NM_177925	7	5.47856	Q3	H2A histone family member J	GO:0006342 chromatin silencing;GO:0045892 negative regulation of transcription, DNA-templated;GO:0045814 negative regulation of gene expression, epigenetic
2	B06	-1.97516	1.01101	-2.06284	0.192189	-0.333007	1.08226	MBD5	55777	NM_018328	19	1.42618	Q3	methyl-CpG binding domain protein 5	GO:0060399 positive regulation of growth hormone receptor signaling pathway;GO:0060398 regulation of growth hormone receptor signaling pathway;GO:0060396 growth hormone receptor signaling pathway
2	O05	0.722638	2.42727	0.512383	1.90654	-0.436527	0.322222	TRERF1	55809	NM_033502	1	4.65149	Q3	transcriptional regulating factor 1	GO:0006707 cholesterol catabolic process;GO:0016127 sterol catabolic process;GO:0046885 regulation of hormone biosynthetic process
1	N09	-1.56961	2.01901	-1.12791	2.5527	-1.56099	-0.150316	KDM3A	55818	NM_018433	6	10.3599	Q3	lysine demethylase 3A	GO:0051573 negative regulation of histone H3-K9 methylation;GO:0007290 spermatid nucleus elongation;GO:0036123 histone H3-K9 dimethylation
1	L06	-1.34848	2.13876	-0.207527	2.57986	-0.835161	0.219728	HDAC8	55869	NM_018486	6	6.74988	Q3	histone deacetylase 8	GO:0071922 regulation of cohesin localization to chromatin;GO:0071921 cohesin localization to chromatin;GO:0070932 histone H3 deacetylation
1	B19	-2.13994	0.76592	-1.42316	0.9689	0.194524	1.09459	ASH1L	55870	NM_018489	4	10.5629	Q3	ash1 (absent, small, or homeotic)-like (Drosophila)	GO:0097676 histone H3-K36 dimethylation;GO:0010452 histone H3-K36 methylation;GO:0051568 histone H3-K4 methylation
2	B20	-1.63069	1.39356	-1.86628	1.30045	-1.73709	-1.06126	MLL5	55904	NM_018682	14	16.9124	Q4	lysine methyltransferase 2E	GO:0030854 positive regulation of granulocyte differentiation;GO:0030852 regulation of granulocyte differentiation;GO:0051568 histone H3-K4 methylation
1	H09	-0.090432	1.79202	-0.231218	1.4126	0.075613	0.721306	DMAP1	55929	NM_001034024	2	22.8326	Q4	DNA methyltransferase 1 associated protein 1	GO:0042993 positive regulation of transcription factor import into nucleus;GO:0043968 histone H2A acetylation;GO:0043967 histone H4 acetylation
2	I16	-1.6231	1.56778	-0.691091	1.30738	-0.757777	-1.17888	RNF20	56254	NM_019592	17	26.4663	Q4	ring finger protein 20	GO:2001168 positive regulation of histone H2B ubiquitination;GO:2001166 regulation of histone H2B ubiquitination;GO:0033184 positive regulation of histone ubiquitination
2	H11	-1.93887	1.52657	-1.62117	1.26611	0.944559	0.498492	PRMT8	56341	NM_019854	4	0.0507362	Q2	protein arginine methyltransferase 8	GO:0019919 peptidyl-arginine methylation, to asymmetrical-dimethyl arginine;GO:0035247 peptidyl-arginine omega-N-methylation;GO:0034969 histone arginine methylation
2	K14	-1.11712	2.11561	-0.689545	0.92182	0.121212	0.777203	SMARCAD1	56916	NM_020159	2	14.9299	Q4	SWI/SNF-related, matrix-associated actin-dependent regulator of chromatin, subfamily a, containing DEAD/H box 1	GO:0070933 histone H4 deacetylation;GO:0070932 histone H3 deacetylation;GO:0000729 DNA double-strand break processing
2	L12	-1.44777	0.819949	-1.94901	0.57375	1.34579	0.285067	SMYD2	56950	NM_020197	4	40.1	Q4	SET and MYND domain containing 2	GO:0010452 histone H3-K36 methylation;GO:0018026 peptidyl-lysine monomethylation;GO:0018027 peptidyl-lysine dimethylation
2	G20	-1.20071	1.89016	-0.811541	1.72439	0.360438	-0.116443	PRDM8	56978	NM_001099403	8	0.597192	Q2	PR domain 8	GO:0014003 oligodendrocyte development;GO:0021782 glial cell development;GO:0048709 oligodendrocyte differentiation
2	G21	-1.54214	1.88578	-1.23235	1.54356	-0.379402	-0.347335	PRDM9	56979	NM_020227	17	0.0450894	Q2	PR domain 9	GO:0010845 positive regulation of reciprocal meiotic recombination;GO:0010520 regulation of reciprocal meiotic recombination;GO:0060903 positive regulation of meiosis I
2	G09	-2.39202	1.81436	-1.57321	1.90803	-0.331649	0.726255	PRDM10	56980	NM_020228	10	2.15906	Q3	PR domain 10	GO:0006355 regulation of transcription, DNA-templated;GO:1903506 regulation of nucleic acid-templated transcription;GO:0006351 transcription, DNA-templated
2	G10	-2.36774	1.37067	-1.44373	1.61291	-0.0141685	0.642114	PRDM11	56981	NM_020229	10	2.90121	Q3	PR domain 11	GO:0006355 regulation of transcription, DNA-templated;GO:1903506 regulation of nucleic acid-templated transcription;GO:0006351 transcription, DNA-templated
3	B05	-1.55868	1.08973	-0.927019	1.11425	-0.459163	-0.00371401	UTP3	57050	NM_020368	13	54.007	Q4	UTP3, small subunit processome component homolog (S. cerevisiae)	GO:0000462 maturation of SSU-rRNA from tricistronic rRNA transcript (SSU-rRNA, 5.8S rRNA, LSU-rRNA);GO:0030490 maturation of SSU-rRNA;GO:0006364 rRNA processing
1	E05	-2.05649	0.821953	0.0835179	2.19746	-0.346849	0.289897	CBX8	57332	NM_020649	12	13.2869	Q4	chromobox 8	GO:0032967 positive regulation of collagen biosynthetic process;GO:0010714 positive regulation of collagen metabolic process;GO:0016574 histone ubiquitination
2	I13	-1.50231	1.18926	-0.679174	0.216139	-0.265678	0.209561	REXO1	57455	NM_020695	23	11.6877	Q4	REX1, RNA exonuclease 1 homolog	GO:0090305 nucleic acid phosphodiester bond hydrolysis;GO:0090304 nucleic acid metabolic process;GO:0006139 nucleobase-containing compound metabolic process
1	B10	-0.187651	2.50742	0.247665	2.56636	-0.186019	1.39717	ARID1B	57492	NM_017519	5	12.8496	Q4	AT-rich interaction domain 1B	GO:0048096 chromatin-mediated maintenance of transcription;GO:0045815 positive regulation of gene expression, epigenetic;GO:0006338 chromatin remodeling
2	C08	-1.3093	1.7686	0.112124	1.94451	-0.125536	0.576997	MTA3	57504	NM_020744	2	25.9259	Q4	metastasis associated 1 family member 3	GO:0045892 negative regulation of transcription, DNA-templated;GO:1903507 negative regulation of nucleic acid-templated transcription;GO:1902679 negative regulation of RNA biosynthetic process
1	G05	-1.84805	1.48579	-0.785214	2.47896	0.177417	0.580762	CRAMP1L	57585	NM_020825	12	6.64324	Q3	cramped chromatin regulator homolog 1
1	I09	-0.659354	1.86734	-0.68751	0.808713	-0.360917	-0.430452	EP400	57634	NM_015409	18	17.8761	Q4	E1A binding protein p400	GO:0043968 histone H2A acetylation;GO:0043967 histone H4 acetylation;GO:0016573 histone acetylation
3	C06	-1.25606	1.02051	-0.947373	1.41273	-0.95694	0.150412	ZBTB4	57659	NM_020899	13	10.2071	Q3	zinc finger and BTB domain containing 4	GO:0000122 negative regulation of transcription from RNA polymerase II promoter;GO:0045892 negative regulation of transcription, DNA-templated;GO:0006357 regulation of transcription from RNA polymerase II promoter
1	F07	-0.662408	0.902888	0.00102735	1.26171	-1.20839	0.200551	CHD8	57680	NM_020920	22	19.4017	Q4	chromodomain helicase DNA binding protein 8	GO:0045945 positive regulation of transcription from RNA polymerase III promoter;GO:2000270 negative regulation of fibroblast apoptotic process;GO:0006359 regulation of transcription from RNA polymerase III promoter
2	B15	-1.40043	2.00168	-1.72442	1.55014	-0.595795	0.440067	MIER1	57708	NM_001077704	9	7.98801	Q3	MIER1 transcriptional regulator	GO:0031937 positive regulation of chromatin silencing;GO:0031935 regulation of chromatin silencing;GO:0006342 chromatin silencing
2	J17	-1.41788	1.59175	-1.8403	1.32479	-1.36841	-0.891018	SFMBT2	57713	NM_001029880	14	2.70948	Q3	Scm-like with four mbt domains 2	GO:0006355 regulation of transcription, DNA-templated;GO:1903506 regulation of nucleic acid-templated transcription;GO:0006351 transcription, DNA-templated
2	B18	-1.03401	1.39324	-1.17401	1.01167	-1.45782	-0.400307	MLL3	58508	NM_170606	14	1.83438	Q3	lysine methyltransferase 2C	GO:0051568 histone H3-K4 methylation;GO:0034968 histone lysine methylation;GO:0016571 histone methylation
2	G11	-1.52729	1.68079	-0.451643	2.1399	-0.364683	0.525307	PRDM12	59335	NM_021619	12	0.0858648	Q2	PR domain 12	GO:1900111 positive regulation of histone H3-K9 dimethylation;GO:1900109 regulation of histone H3-K9 dimethylation;GO:0051574 positive regulation of histone H3-K9 methylation
2	G12	-1.21914	1.37606	-0.934267	1.39048	-0.019253	0.122118	PRDM13	59336	NM_021620	8	0	Q1	PR domain 13	GO:0016571 histone methylation;GO:0000122 negative regulation of transcription from RNA polymerase II promoter;GO:0006479 protein methylation
2	G15	-1.90566	1.575	-1.08984	0.500249	-0.385035	0.214888	PRDM16	63976	NM_199454	13	0.0763155	Q2	PR domain 16	GO:0030853 negative regulation of granulocyte differentiation;GO:0030852 regulation of granulocyte differentiation;GO:0090336 positive regulation of brown fat cell differentiation
2	G14	-1.54887	1.79207	-0.556629	1.17652	0.161919	-0.104488	PRDM15	63977	NM_022115	8	1.23692	Q2	PR domain 15	GO:0006355 regulation of transcription, DNA-templated;GO:1903506 regulation of nucleic acid-templated transcription;GO:0006351 transcription, DNA-templated
2	G13	-2.16035	1.68607	-1.85385	1.21672	-0.409188	1.28455	PRDM14	63978	NM_024504	10	0.0215256	Q1	PR domain 14	GO:0034972 histone H3-R26 methylation;GO:0001827 inner cell mass cell fate commitment;GO:0060817 inactivation of paternal X chromosome
2	O09	-2.57585	1.57621	-2.3314	1.51785	-0.875943	0.555529	TSPYL2	64061	NM_022117	15	12.6862	Q4	TSPY-like 2	GO:0036498 IRE1-mediated unfolded protein response;GO:0008156 negative regulation of DNA replication;GO:0006334 nucleosome assembly
2	D09	-3.16758	0.829527	-2.85197	0.634743	0.0300912	0.891251	NCAPG	64151	NM_022346	24	24.4377	Q4	non-SMC condensin I complex subunit G	GO:0007076 mitotic chromosome condensation;GO:0030261 chromosome condensation;GO:0000070 mitotic sister chromatid segregation
1	H12	-0.929428	2.20607	-0.466829	2.55194	-0.199519	0.878895	DNAJC1	64215	NM_022365	5	26.4925	Q4	DnaJ heat shock protein family (Hsp40) member C1	GO:0032781 positive regulation of ATPase activity;GO:0043462 regulation of ATPase activity;GO:0006417 regulation of translation
2	E04	-2.58023	-0.222052	-0.525146	1.24809	-0.734502	0.30658	NSD1	64324	NM_022455	13	15.8864	Q4	nuclear receptor binding SET domain protein 1	GO:0000414 regulation of histone H3-K36 methylation;GO:0034770 histone H4-K20 methylation;GO:0010452 histone H3-K36 methylation
2	M14	-1.17224	1.01661	-1.49676	-0.73626	0.0254565	4.12925	SUDS3	64426	NM_022491	3	8.39768	Q3	SDS3 homolog, SIN3A corepressor complex component	GO:0021762 substantia nigra development;GO:0016575 histone deacetylation;GO:0030901 midbrain development
2	L13	-1.96059	1.85182	-1.3034	1.61504	-0.375125	0.663743	SMYD3	64754	NM_022743	10	7.48876	Q3	SET and MYND domain containing 3	GO:0071549 cellular response to dexamethasone stimulus;GO:0034968 histone lysine methylation;GO:0033138 positive regulation of peptidyl-serine phosphorylation
1	N17	-0.578115	1.36005	-0.678471	1.06748	0.313463	0.865984	JMJD4	65094	NM_023007	2	9.71156	Q3	jumonji domain containing 4
1	D09	-1.34067	1.82162	-1.18784	2.05334	-0.200098	0.270776	BRD9	65980	NM_001009877	9	13.4486	Q4	bromodomain containing 9	GO:0016568 chromatin modification;GO:0006355 regulation of transcription, DNA-templated;GO:0006325 chromatin organization
2	E03	-1.63041	1.79515	-1.28011	1.40683	0.235072	0.346254	HMGN5	79366	NM_030763	8	6.91108	Q3	high mobility group nucleosome binding domain 5	GO:0071157 negative regulation of cell cycle arrest;GO:0071156 regulation of cell cycle arrest;GO:0045893 positive regulation of transcription, DNA-templated
1	D15	-1.86531	1.35409	-1.54826	1.68322	-0.562125	0.777251	C16orf53	79447	NM_024516	10	14.6193	Q4	PAXIP1 associated glutamate rich protein 1	GO:0033148 positive regulation of intracellular estrogen receptor signaling pathway;GO:0033145 positive regulation of intracellular steroid hormone receptor signaling pathway;GO:0033146 regulation of intracellular estrogen receptor signaling pathway
1	F15	-2.59726	0.751334	-1.99717	1.0685	-0.500789	-0.222525	CHMP6	79643	NM_024591	20	25.2609	Q4	charged multivesicular body protein 6	GO:1904902 ESCRT III complex assembly;GO:1904895 ESCRT complex assembly;GO:0039702 viral budding via host ESCRT complex
2	L09	-2.84026	0.601937	-2.20638	0.484593	-0.353646	0.436321	SMC6	79677	NM_024624	24	7.19263	Q3	structural maintenance of chromosomes 6	GO:0000722 telomere maintenance via recombination;GO:0006312 mitotic recombination;GO:0051984 positive regulation of chromosome segregation
2	N08	-3.65033	-0.0680622	-2.56999	0.521246	-0.0202405	0.717382	TBL1XR1	79718	NM_024665	24	11.873	Q4	transducin (beta)-like 1 X-linked receptor 1	GO:0060613 fat pad development;GO:0030814 regulation of cAMP metabolic process;GO:0090207 regulation of triglyceride metabolic process
2	M20	-2.34324	1.33915	-0.818866	1.63431	-0.0434524	-0.0863178	SUV39H2	79723	NM_024670	8	15.1308	Q4	suppressor of variegation 3-9 homolog 2	GO:0036123 histone H3-K9 dimethylation;GO:0036124 histone H3-K9 trimethylation;GO:0051567 histone H3-K9 methylation
2	E12	-0.750783	1.39424	-0.587286	1.2533	-0.997964	-0.090582	PALB2	79728	NM_024675	18	4.20662	Q3	partner and localizer of BRCA2	GO:0001833 inner cell mass cell proliferation;GO:0031052 chromosome breakage;GO:0001832 blastocyst growth
1	I04	-1.45267	1.44182	-0.741923	1.7071	0.234692	0.651073	EHMT1	79813	NM_024757	8	14.1698	Q4	euchromatic histone-lysine N-methyltransferase 1	GO:0070734 histone H3-K27 methylation;GO:0051567 histone H3-K9 methylation;GO:0018026 peptidyl-lysine monomethylation
2	B13	-1.22051	2.26416	-1.75734	1.5536	-0.765165	0.284546	METTL8	79828	NM_024770	9	1.736	Q3	methyltransferase like 8	GO:0032259 methylation;GO:0008152 metabolic process;GO:0008150 biological_process
1	N18	-1.34073	1.47854	-1.31002	1.22273	0.265525	-0.140547	JMJD5	79831	NM_024773	8	2.18887	Q3	lysine demethylase 8	GO:0070544 histone H3-K36 demethylation;GO:0070076 histone lysine demethylation;GO:0016577 histone demethylation
1	K19	-1.90639	2.49233	-1.99663	1.5608	-0.273827	-0.00598606	HDAC11	79885	NM_024827	9	9.65983	Q3	histone deacetylase 11	GO:0070932 histone H3 deacetylation;GO:0014003 oligodendrocyte development;GO:0016575 histone deacetylation
2	F11	-1.91185	0.82398	0.0671711	1.68825	0.293325	0.540576	PHC3	80012	NM_024947	8	2.67919	Q3	polyhomeotic homolog 3	GO:0016925 protein sumoylation;GO:0018205 peptidyl-lysine modification;GO:0043687 post-translational protein modification
1	E16	-0.395112	2.22492	-0.952319	2.07506	-0.188867	-0.157051	CENPT	80152	NM_025082	6	11.2336	Q4	centromere protein T	GO:0034080 CENP-A containing nucleosome assembly;GO:0051382 kinetochore assembly;GO:0006336 DNA replication-independent nucleosome assembly
1	F08	-0.984969	2.44521	-0.735818	2.45002	0.0508563	1.5784	CHD9	80205	NM_025134	5	5.06531	Q3	chromodomain helicase DNA binding protein 9	GO:0016568 chromatin modification;GO:0006355 regulation of transcription, DNA-templated;GO:0006325 chromatin organization
3	B11	-1.44754	1.70148	-1.46923	1.04688	-0.439205	0.409243	WDR82	80335	NM_025222	7	62.2404	Q4	WD repeat domain 82	GO:0051568 histone H3-K4 methylation;GO:0034968 histone lysine methylation;GO:0016571 histone methylation
1	C03	-0.550384	1.89227	-0.862094	1.01081	-1.57769	-0.487142	ASXL3	80816	NM_030632	16	0.195999	Q2	additional sex combs like 3, transcriptional regulator	GO:0006355 regulation of transcription, DNA-templated;GO:1903506 regulation of nucleic acid-templated transcription;GO:0006351 transcription, DNA-templated
1	N08	-0.283189	2.78168	0.189812	2.82735	-1.31482	-0.396655	JHDM1D	80853	NM_030647	11	0.468869	Q2	lysine demethylase 7A	GO:0071557 histone H3-K27 demethylation;GO:0070544 histone H3-K36 demethylation;GO:0033169 histone H3-K9 demethylation
2	J11	-1.8126	0.983286	-1.67105	0.783684	0.128944	0.372424	SETD7	80854	NM_030648	19	23.2054	Q4	SET domain containing lysine methyltransferase 7	GO:0051570 regulation of histone H3-K9 methylation;GO:0051567 histone H3-K9 methylation;GO:0018026 peptidyl-lysine monomethylation
2	D14	-2.28129	1.80716	-2.71207	1.58054	-0.735557	0.590837	NDEL1	81565	NM_030808	15	9.54946	Q3	nudE neurodevelopment protein 1 like 1	GO:0048680 positive regulation of axon regeneration;GO:0045773 positive regulation of axon extension;GO:0070572 positive regulation of neuron projection regeneration
2	N10	-0.434981	0.366871	-0.815609	-0.101779	-0.522868	0.368138	TCF7L1	83439	NM_031283	23	9.58985	Q3	transcription factor 7 like 1	GO:0006357 regulation of transcription from RNA polymerase II promoter;GO:0060070 canonical Wnt signaling pathway;GO:0030111 regulation of Wnt signaling pathway
1	O09	-1.88874	1.36477	-1.57611	1.42924	-0.286552	-0.0303421	L3MBTL2	83746	NM_031488	13	17.295	Q4	l(3)mbt-like 2 (Drosophila)	GO:0016925 protein sumoylation;GO:0018205 peptidyl-lysine modification;GO:0043687 post-translational protein modification
2	J14	-0.996568	1.72581	-1.56628	1.33994	-0.630239	-0.00195938	SETDB2	83852	NM_031915	17	0.584725	Q2	SET domain bifurcated 2	GO:0051567 histone H3-K9 methylation;GO:0001947 heart looping;GO:0034968 histone lysine methylation
2	N07	-3.02143	1.05955	-2.32385	0.554302	0.500701	0.559148	TAF3	83860	NM_031923	24	10.7541	Q3	TATA-box binding protein associated factor 3	GO:0051457 maintenance of protein location in nucleus;GO:0043433 negative regulation of sequence-specific DNA binding transcription factor activity;GO:0006368 transcription elongation from RNA polymerase II promoter
1	K18	-2.12241	1.10836	-0.994612	1.65673	0.10022	0.263165	HDAC10	83933	NM_032019	8	7.41267	Q3	histone deacetylase 10	GO:0070932 histone H3 deacetylation;GO:0014003 oligodendrocyte development;GO:0016575 histone deacetylation
2	O12	-0.489135	1.43682	-0.761803	0.878183	-0.718035	0.615021	TSSK6	83983	NM_032037	18	0.708963	Q2	testis specific serine kinase 6	GO:0035092 sperm chromatin condensation;GO:0007289 spermatid nucleus differentiation;GO:0007286 spermatid development
2	F06	-2.31839	0.818764	-2.18271	0.796008	-0.149121	0.696569	PCGF6	84108	NM_032154	19	6.7167	Q3	polycomb group ring finger 6	GO:0000122 negative regulation of transcription from RNA polymerase II promoter;GO:0045892 negative regulation of transcription, DNA-templated;GO:0006357 regulation of transcription from RNA polymerase II promoter
2	C16	-2.78431	1.23364	-1.61058	0.881938	-0.11198	1.00598	KAT8	84148	NM_032188	19	15.8457	Q4	lysine acetyltransferase 8	GO:0043981 histone H4-K5 acetylation;GO:0043982 histone H4-K8 acetylation;GO:0043984 histone H4-K16 acetylation
1	B16	-2.10474	1.35735	-1.41712	2.05411	-0.372388	0.860523	ARID5B	84159	NM_032199	10	11.2391	Q4	AT-rich interaction domain 5B	GO:0060613 fat pad development;GO:0051091 positive regulation of sequence-specific DNA binding transcription factor activity;GO:0060325 face morphogenesis
1	F05	-1.78498	1.62269	-1.11838	1.6682	-0.574597	0.946391	CHD6	84181	NM_032221	10	7.28652	Q3	chromodomain helicase DNA binding protein 6	GO:0036091 positive regulation of transcription from RNA polymerase II promoter in response to oxidative stress;GO:0043619 regulation of transcription from RNA polymerase II promoter in response to oxidative stress;GO:0036003 positive regulation of transcription from RNA polymerase II promoter in response to stress
2	J09	-3.1785	0.475391	-2.65604	0.405403	-0.13116	0.867528	SETD3	84193	NM_032233	24	13.667	Q4	SET domain containing 3	GO:0010452 histone H3-K36 methylation;GO:0051568 histone H3-K4 methylation;GO:0018026 peptidyl-lysine monomethylation
3	C03	-1.94893	2.05092	-0.932393	2.33498	-0.533615	0.256933	ZBED3	84327	NM_032367	9	4.47352	Q3	zinc finger BED-type containing 3	GO:1903955 positive regulation of protein targeting to mitochondrion;GO:1903214 regulation of protein targeting to mitochondrion;GO:1903749 positive regulation of establishment of protein localization to mitochondrion
2	F05	-2.8487	0.661465	-2.16963	0.936275	-0.479219	0.0310893	PCGF5	84333	NM_032373	20	8.33976	Q3	polycomb group ring finger 5	GO:0045944 positive regulation of transcription from RNA polymerase II promoter;GO:0045893 positive regulation of transcription, DNA-templated;GO:0006357 regulation of transcription from RNA polymerase II promoter
1	H17	-1.95388	1.55283	-1.73464	1.70442	-0.315738	0.173926	DOT1L	84444	NM_032482	9	11.7468	Q4	DOT1 like histone H3K79 methyltransferase	GO:0034729 histone H3-K79 methylation;GO:0034968 histone lysine methylation;GO:0006342 chromatin silencing
1	H18	-1.46907	1.36754	-1.56274	1.53035	-0.420469	0.466334	DPY30	84661	NM_032574	7	53.6126	Q4	dpy-30, histone methyltransferase complex regulatory subunit	GO:0006348 chromatin silencing at telomere;GO:0051568 histone H3-K4 methylation;GO:0034968 histone lysine methylation
1	I18	-1.72034	1.76287	-1.84958	2.10031	0.0101461	0.795496	KDM2B	84678	NM_001005366	10	10.3672	Q3	lysine demethylase 2B	GO:0021993 initiation of neural tube closure;GO:0021555 midbrain-hindbrain boundary morphogenesis;GO:0070544 histone H3-K36 demethylation
1	D19	-1.48379	1.2554	-1.79062	0.716443	-0.835907	0.0735559	CBX2	84733	NM_032647	14	30.5563	Q4	chromobox 2	GO:0000122 negative regulation of transcription from RNA polymerase II promoter;GO:0016925 protein sumoylation;GO:0045892 negative regulation of transcription, DNA-templated
2	E22	-2.21246	1.49588	-1.61597	2	-0.320167	0.426647	PCGF1	84759	NM_032673	9	20.4948	Q4	polycomb group ring finger 1	GO:0035518 histone H2A monoubiquitination;GO:0033522 histone H2A ubiquitination;GO:0010390 histone monoubiquitination
2	M22	-2.57611	1.76637	-1.88207	1.79798	-0.15636	1.04423	SUV420H2	84787	NM_032701	10	8.16526	Q3	lysine methyltransferase 5C	GO:0034773 histone H4-K20 trimethylation;GO:0034770 histone H4-K20 methylation;GO:0018023 peptidyl-lysine trimethylation
1	O12	-1.21102	1.33132	-1.73246	1.31824	-0.166774	-0.405159	LMNB2	84823	NM_032737	17	115.438	Q4	lamin B2	GO:0008150 biological_process
2	F18	-0.870646	0.442164	-1.0011	0.533751	-0.860666	-1.09332	PHF5A	84844	NM_032758	22	56.7251	Q4	PHD finger protein 5A	GO:0000398 mRNA splicing, via spliceosome;GO:0000377 RNA splicing, via transesterification reactions with bulged adenosine as nucleophile;GO:0000375 RNA splicing, via transesterification reactions
2	O11	-2.32676	1.33278	-1.41209	1.62373	-0.530543	1.09473	TSPYL5	85453	NM_033512	10	21.8839	Q4	TSPY-like 5	GO:0071480 cellular response to gamma radiation;GO:0031398 positive regulation of protein ubiquitination;GO:0006334 nucleosome assembly
2	M07	-1.8657	1.68823	-1.79536	1.09344	-0.850533	0.405238	SSH2	85464	NM_033389	14	4.86083	Q3	slingshot protein phosphatase 2	GO:0050770 regulation of axonogenesis;GO:0010591 regulation of lamellipodium assembly;GO:0007409 axonogenesis
2	B03	-2.88377	0.842345	-2.89553	0.241779	0.687718	1.17875	MBD3L1	85509	NM_145208	24	0	Q1	methyl-CpG binding domain protein 3 like 1	GO:0006346 methylation-dependent chromatin silencing;GO:0006342 chromatin silencing;GO:0000122 negative regulation of transcription from RNA polymerase II promoter
1	D14	-1.88084	1.01667	-2.253	0.875919	-0.971959	0.206944	C14orf43	91748	NM_001043318	20	16.6065	Q4	ELM2 and Myb/SANT domain containing 1	GO:0006355 regulation of transcription, DNA-templated;GO:1903506 regulation of nucleic acid-templated transcription;GO:0006351 transcription, DNA-templated
2	G19	-1.33353	1.91066	-0.51103	2.32537	0.264782	0.212995	PRDM6	93166	XM_937753	12	0.0235629	Q1	None	None
1	O07	-0.988979	2.31953	-0.895964	1.53171	-0.312628	0.539424	KTI12	112970	NM_138417	7	7.02316	Q3	KTI12 chromatin associated homolog
2	B07	-3.3625	0.588799	-2.17061	0.707015	-0.191092	1.04718	MBD6	114785	NM_052897	24	13.4859	Q4	methyl-CpG binding domain protein 6
2	C15	-1.39998	2.03157	-0.796324	1.93389	0.0384385	1.07491	MYSM1	114803	NM_001085487	5	2.95963	Q3	Myb like, SWIRM and MPN domains 1	GO:0035522 monoubiquitinated histone H2A deubiquitination;GO:0035521 monoubiquitinated histone deubiquitination;GO:0035520 monoubiquitinated protein deubiquitination
2	L14	-1.4167	1.81935	-1.62327	1.9185	-0.478427	0.26501	SMYD4	114826	NM_052928	9	3.93873	Q3	SET and MYND domain containing 4	GO:0032259 methylation;GO:0008152 metabolic process;GO:0008150 biological_process
2	H14	-0.322439	2.13298	-1.23895	1.94443	-1.29918	0.256662	PSTK	118672	NM_153336	6	1.50598	Q3	phosphoseryl-tRNA kinase	GO:0001514 selenocysteine incorporation;GO:0006451 translational readthrough;GO:0097056 selenocysteinyl-tRNA(Sec) biosynthetic process
1	B06	-0.135226	1.94858	0.265469	1.82933	0.134619	1.04792	ALKBH2	121642	NM_001001655	2	17.2801	Q4	alkB homolog 2, alpha-ketoglutarate-dependent dioxygenase	GO:0035511 oxidative DNA demethylation;GO:0006307 DNA dealkylation involved in DNA repair;GO:0080111 DNA demethylation
1	E12	-1.63778	1.62806	-0.597051	2.08786	-0.0720741	0.760375	CDYL2	124359	NM_152342	10	9.35689	Q3	chromodomain protein, Y-like 2	GO:0008152 metabolic process;GO:0008150 biological_process
1	D16	-2.128	1.2085	-2.00918	1.59731	0.13444	0.99215	C17orf49	124944	NM_174893	19	34.3592	Q4	chromosome 17 open reading frame 49	GO:0016568 chromatin modification;GO:0006325 chromatin organization;GO:0051276 chromosome organization
2	B04	-2.98607	-0.168344	-2.49741	-0.152771	-0.66093	0.269939	MBD3L2	125997	NM_144614	25	0	Q1
1	M09	-1.3179	1.60415	-1.52828	1.25745	0.134424	0.106052	HMGB4	127540	NM_001008728	8	0	Q1	None	None
1	F13	-1.40099	0.99191	-2.08607	1.27562	-0.95883	0.00988797	CHMP4B	128866	NM_176812	14	59.9788	Q4	charged multivesicular body protein 4B	GO:1901673 regulation of mitotic spindle assembly;GO:0090169 regulation of spindle assembly;GO:0060236 regulation of mitotic spindle organization
1	M14	-0.960749	1.0894	-0.681688	0.976935	0.428582	-0.141732	HORMAD2	150280	NM_152510	8	0	Q1	HORMA domain containing 2	GO:0051177 meiotic sister chromatid cohesion;GO:0045144 meiotic sister chromatid segregation;GO:0007135 meiosis II
2	L11	-1.55244	1.35757	-1.80535	0.820042	0.368466	0.431357	SMYD1	150572	NM_198274	4	0.00536682	Q1	SET and MYND domain containing 1	GO:0010831 positive regulation of myotube differentiation;GO:0045663 positive regulation of myoblast differentiation;GO:0034968 histone lysine methylation
1	G03	-0.846366	1.36949	-0.795302	1.55165	-0.451103	-0.327995	COMMD1	150684	NM_152516	17	30.7441	Q4	copper metabolism domain containing 1	GO:1902306 negative regulation of sodium ion transmembrane transport;GO:0010766 negative regulation of sodium ion transport;GO:0032088 negative regulation of NF-kappaB transcription factor activity
3	B04	-1.24558	0.977865	-1.1952	0.893341	-1.3096	-0.188074	USP51	158880	NM_201286	14	1.06915	Q2	ubiquitin specific peptidase 51	GO:0016578 histone deubiquitination;GO:0016579 protein deubiquitination;GO:0006511 ubiquitin-dependent protein catabolic process
1	F20	-2.1678	0.793391	-2.23539	0.563273	-0.37695	0.818792	CITED4	163732	NM_133467	19	0	Q1	Cbp/p300 interacting transactivator with Glu/Asp rich carboxy-terminal domain 4	GO:0045944 positive regulation of transcription from RNA polymerase II promoter;GO:0045893 positive regulation of transcription, DNA-templated;GO:0043627 response to estrogen
1	B21	-2.05415	1.50633	-1.49602	1.58907	0.199203	0.709219	ASXL1	171023	NM_015338	4	35.0269	Q4	additional sex combs like 1, transcriptional regulator	GO:0035522 monoubiquitinated histone H2A deubiquitination;GO:0035521 monoubiquitinated histone deubiquitination;GO:0035359 negative regulation of peroxisome proliferator activated receptor signaling pathway
1	N11	-1.37088	2.38166	-0.971325	2.28462	-0.922255	-0.147424	JMJD1C	221037	NM_004241	6	9.70883	Q3	jumonji domain containing 1C	GO:0016568 chromatin modification;GO:0007596 blood coagulation;GO:0006355 regulation of transcription, DNA-templated
1	B07	-1.32312	1.99824	-1.05588	1.86791	-0.352387	1.32636	ALKBH3	221120	NM_139178	10	8.98571	Q3	alkB homolog 3, alpha-ketoglutarate-dependent dioxygenase	GO:0035552 oxidative single-stranded DNA demethylation;GO:0035511 oxidative DNA demethylation;GO:0006307 DNA dealkylation involved in DNA repair
2	C21	-1.41886	1.48283	-1.45225	1.69621	-0.499291	-0.157023	N6AMT2	221143	NM_174928	17	0.0817947	Q2	eukaryotic translation elongation factor 1 alpha lysine methyltransferase 1	GO:0018022 peptidyl-lysine methylation;GO:0006479 protein methylation;GO:0008213 protein alkylation
1	O14	-1.59886	1.25922	-0.536367	1.53611	0.344593	-0.0580314	KDM1B	221656	NM_153042	8	5.90847	Q3	lysine demethylase 1B	GO:0034720 histone H3-K4 demethylation;GO:0044030 regulation of DNA methylation;GO:0043046 DNA methylation involved in gamete generation
1	E09	0.517181	1.23099	-0.422137	0.62751	-0.738677	0.23717	CDY1B	253175	NM_001003894	18	0	Q1	chromodomain protein, Y-linked, 1B	GO:0016573 histone acetylation;GO:0018393 internal peptidyl-lysine acetylation;GO:0018394 peptidyl-lysine acetylation
3	C05	-1.48187	1.40472	-1.00382	1.13491	-1.26739	-0.477673	ZBTB38	253461	NM_001080412	14	4.74593	Q3	zinc finger and BTB domain containing 38	GO:0045944 positive regulation of transcription from RNA polymerase II promoter;GO:0006275 regulation of DNA replication;GO:0045892 negative regulation of transcription, DNA-templated
2	D06	-0.848368	0.942339	-1.52352	0.22392	-0.540392	0.620929	NAP1L5	266812	NM_153757	23	1.35996	Q3	nucleosome assembly protein 1 like 5	GO:0006334 nucleosome assembly;GO:0031497 chromatin assembly;GO:0034728 nucleosome organization
2	I10	-3.39085	0.71987	-2.10218	1.391	-0.115863	1.03597	RCOR2	283248	NM_173587	24	2.94905	Q3	REST corepressor 2	GO:0006355 regulation of transcription, DNA-templated;GO:1903506 regulation of nucleic acid-templated transcription;GO:0006351 transcription, DNA-templated
1	O03	0.274309	1.56821	1.03176	1.62026	0.226268	0.489267	KIAA1267	284058	NM_015443	1	11.1171	Q4	KAT8 regulatory NSL complex subunit 1	GO:0043981 histone H4-K5 acetylation;GO:0043982 histone H4-K8 acetylation;GO:0043984 histone H4-K16 acetylation
1	L18	-2.11634	1.17488	-2.01496	1.12149	-0.227506	0.672848	HIST2H3A	333932	NM_001005464	19	0.0468935	Q2	histone cluster 2, H3a	GO:0000183 chromatin silencing at rDNA;GO:0032776 DNA methylation on cytosine;GO:0006342 chromatin silencing
3	C08	-1.11964	1.65751	-0.922469	1.21373	-0.0612399	0.269763	ZKSCAN2	342357	NM_001012981	7	2.80255	Q3	zinc finger with KRAB and SCAN domains 2	GO:0006357 regulation of transcription from RNA polymerase II promoter;GO:0006366 transcription from RNA polymerase II promoter;GO:0006355 regulation of transcription, DNA-templated
1	O13	-1.85742	1.87322	-2.21183	1.50581	-1.00941	-0.193549	C9orf102	375748	NM_001010895	14	4.80412	Q3	excision repair cross-complementation group 6 like 2	GO:0006281 DNA repair;GO:0006259 DNA metabolic process;GO:0006974 cellular response to DNA damage stimulus
2	J12	0.44395	0.624525	0.181194	-0.210667	-0.905307	0.173996	SETD8	387893	NM_020382	22	3.8804	Q3	lysine methyltransferase 5A	GO:0018026 peptidyl-lysine monomethylation;GO:0034968 histone lysine methylation;GO:0043516 regulation of DNA damage response, signal transduction by p53 class mediator
3	B03	0.312125	2.33298	0.841493	1.70263	0.632454	0.801161	USP27X	389856	XM_372213	1	4.02414	Q3	None	None

## Sheet: Secondary
(Target Gene)/(LMNA), log2
Original Plate	Original Well	Gene Name	CDKN1A DMSO	BBC3 DMSO
N/A	N/A	TP53	-5.36284	-2.97482
2	M14	STK4	-3.51788	-2.05879
1	E04	CBX7	-3.37522	-1.80089
2	F03	PCGF2	-3.01861	-0.836286
1	J11	FOXL1	-2.95953	-1.19508
1	C08	ATM	-2.92518	-1.75704
1	O09	L3MBTL2	-2.92515	-2.45674
1	O06	KIF22	-2.90759	-1.98858
2	I10	RCOR2	-2.70409	-1.81486
2	C11	MYBL2	-2.67856	-2.06577
2	E04	NSD1	-2.67824	-1.37585
1	K11	H2AFY2	-2.65355	-2.57703
2	J03	SATB1	-2.63717	-1.79788
1	M05	HMGA2	-2.60028	-1.54532
2	K06	GTF2L	-2.51263	-1.85698
2	L04	SMC1B	-2.42856	-1.83921
1	O12	LMBNB2	-2.41258	-2.36352
1	M09	HMGB4	-2.40721	-2.77684
2	B04	MBD3L2	-2.38144	-2.12416
1	I10	ERCC6	-2.26273	-1.55194
2	O08	TRIM33	-2.18544	-1.36734
1	F08	CHD9	-2.14397	-2.14578
N/A	N/A	LMNA	-2.14338	-1.95493
1	I11	ERCC6L	-2.12767	-1.9167
1	G12	CTNNB1	-2.08681	-1.6461
1	I04	EHMT1	-2.06155	-2.06787
1	O10	LBR	-2.0496	-1.02943
1	O11	LMNB1	-2.03433	-1.89156
1	J09	FOXA3	-2.02142	-1.91057
1	M06	HMGB1	-2.01124	-1.27621
3	B04	USP51	-1.99279	-1.81225
1	J05	FKBP5	-1.89561	-1.42345
1	M04	HMGA1	-1.89228	-0.74928
1	I07	ELP3	-1.853	-2.25441
1	M11	HMGN2	-1.78955	-0.859191
1	I12	ESR2	-1.7588	-0.725833
1	N12	KDM4A	-1.73806	-0.809052
2	M11	STK11	-1.72639	-1.85839
2	L03	SMC1A	-1.71347	-1.22424
1	J07	FOXA1	-1.68649	-1.59581
2	C12	MYC	-1.64967	-1.85912
1	B03	TP53BP1	-1.64895	-1.15518
1	N06	KDM5D	-1.63737	-1.16719
1	G08	CSDA	-1.59648	-1.25556
1	H10	DMPK	-1.59345	-1.65123
1	K03	GLI1	-1.56255	-1.27863
2	B03	MBD3L1	-1.46672	-1.92668
2	O12	TSSK6	-1.46108	-1.54919
1	B11	ARID3A	-1.42312	-1.14041
1	L04	HDAC6	-1.4166	-1.58192
1	B10	ARID1B	-1.38223	-1.70976
1	H07	DIDO1	-1.33754	-1.63527
1	I09	EP400	-1.31539	-1.74816
1	J08	FOXA2	-1.29565	-0.667798
1	H05	DFFB	-1.23675	-1.29114
1	L11	HIRIP3	-1.19273	-0.263493
1	G06	CREB1	-1.16536	-0.932136
1	N08	JHDM1D	-1.16479	-0.705767
1	E09	CDY1B	-1.1178	-1.51138
1	M08	HMGB3	-1.11271	-1.53166
1	L07	HDAC9	-1.10976	-1.62426
1	L05	HDAC7	-1.10256	-0.952926
1	J06	FOS	-1.10204	-0.777022
1	H08	DLX2	-1.0236	-0.625749
3	B03	USP27X	-1.01605	-0.920749
1	K04	GMNN	-0.975926	-0.97869
1	M10	HMGN1	-0.973402	-0.661195
1	J10	FOXC2	-0.954905	-1.57627
1	G04	COPS2	-0.934681	-1.07688
1	J03	FKBP1A	-0.934169	-0.727197
1	J04	FKBP2	-0.850981	-1.68876
2	E05	NUP62	-0.813761	-0.161351
1	O03	KIAA1267	-0.793698	-0.584231
1	E07	CDC5L	-0.776096	-1.19782
2	O06	TRIM24	-0.74103	-0.950586
1	M03	HMG20B	-0.732404	-0.527936
2	G08	PRDM1	-0.726031	-0.688809
1	I08	EP300	-0.552843	-0.844439
2	M06	SRCAP	-0.411282	-0.768257
3	C12	ZNF24	-0.355895	-0.44662
1	G11	CTCF	-0.333553	-0.238345
2	K08	SLBP	-0.0937213	-0.404343
1	F09	CHEK1	0.0794225	-0.332094
